# Supplementary material for: Dynamic DNA methylation of ovaries during pubertal transition in gilts
Source: BMC Genomics. 2019 Jun 20;20:510. doi: 10.1186/s12864-019-5884-x (PMC6585006; doi:10.1186/s12864-019-5884-x)
Supplement: Supplementary file 2 — The summary count tables of RRBS data and genomic coordinates of DMCs and DMRs. (XLSX 2891 kb) [file 12864_2019_5884_MOESM2_ESM.xlsx]

## Sheet: Table S1
chr	pos	In-	Post-	diff	pvalue	padjust
chr1	85183	0.46	0.26	0.2	0.00793	0.00870795
chr1	123428	0.52	0.73	-0.21	0.00116	0.00275589
chr1	153528	0.54	0.76	-0.22	0.00175	0.00406389
chr1	203728	0.7	0.9	-0.2	0.0044	0.0068819
chr1	242168	0.81	0.6	0.21	0.0097	0.00974263
chr1	264071	0.77	0.49	0.28	0.00125	0.00296135
chr1	273978	0.55	0.29	0.26	0.00334	0.00588237
chr1	274089	0.61	0.33	0.28	0.00128	0.00303176
chr1	301691	0.72	0.51	0.21	0.00491	0.00707795
chr1	365387	0.6	0.87	-0.27	0.00161	0.00377323
chr1	375725	0.47	0.26	0.21	0.0018	0.00406389
chr1	375823	0.4	0.64	-0.24	0.0066	0.00825685
chr1	376830	0.78	0.58	0.2	0.0003	0.000858899
chr1	427216	0.32	0.11	0.21	0.00682	0.00825685
chr1	427311	0.4	0.17	0.23	0.00729	0.00857708
chr1	428822	0.13	0.36	-0.23	0.000301	0.000861745
chr1	432152	0.81	0.59	0.22	0.0065	0.00825685
chr1	461831	0.74	0.47	0.27	0.00416	0.00653705
chr1	500965	0.78	0.57	0.21	0.0057	0.00772117
chr1	515873	0.82	0.6	0.22	0.00104	0.00247823
chr1	565587	0.61	0.99	-0.38	5.26e-09	1.54604e-08
chr1	584347	0.78	0.53	0.25	0.00378	0.00629695
chr1	592706	0.88	0.63	0.25	0.00185	0.00406389
chr1	618600	0.21	0.48	-0.27	0.00297	0.00531513
chr1	618648	0.51	0.8	-0.29	0.00198	0.00406389
chr1	662274	0.11	0.39	-0.28	2.11e-05	6.14612e-05
chr1	670668	0.3	0.6	-0.3	0.00293	0.00531513
chr1	670685	0.28	0.53	-0.25	0.0003	0.000858899
chr1	670761	0.16	0.37	-0.21	0.0022	0.00445041
chr1	672074	0.51	0.25	0.26	4.22e-05	0.000122704
chr1	672081	0.64	0.35	0.29	6.45e-06	1.88325e-05
chr1	672134	0.53	0.24	0.29	4.44e-06	1.29719e-05
chr1	672149	0.89	0.65	0.24	5.75e-06	1.67918e-05
chr1	672166	0.72	0.45	0.27	1.59e-05	4.63431e-05
chr1	672175	0.88	0.65	0.23	2.48e-05	7.22109e-05
chr1	672181	0.79	0.49	0.3	1.18e-06	3.45387e-06
chr1	672203	0.73	0.47	0.26	4.32e-05	0.000125601
chr1	776779	0.78	0.57	0.21	0.000914	0.00238369
chr1	778856	0.75	0.54	0.21	0.0011	0.00261449
chr1	796506	0.77	0.99	-0.22	2.68e-05	7.80187e-05
chr1	812385	0.72	0.95	-0.23	0.0001	0.000289219
chr1	828730	0.78	0.53	0.25	0.0015	0.00352519
chr1	837447	0.58	0.87	-0.29	0.0019	0.00406389
chr1	851310	0.93	0.72	0.21	0.00181	0.00406389
chr1	854120	0.29	0.57	-0.28	0.00393	0.00629695
chr1	856749	0.3	0.61	-0.31	0.000178	0.000513604
chr1	859465	0.01	0.23	-0.22	2.71e-05	7.889e-05
chr1	860118	0.58	0.93	-0.35	1.13e-08	3.32006e-08
chr1	860119	0.56	0.95	-0.39	1.76e-10	5.17983e-10
chr1	869454	0.73	1	-0.27	1.06e-06	3.10302e-06
chr1	869477	0.74	0.98	-0.24	3.86e-05	0.000112263
chr1	873395	0.58	0.94	-0.36	6.7e-06	1.95611e-05
chr1	873460	0.88	0.39	0.49	8.83e-08	2.59107e-07
chr1	876580	0.77	0.51	0.26	0.00261	0.00523243
chr1	877222	0.54	0.96	-0.42	5.22e-12	1.53766e-11
chr1	887709	0.79	0.35	0.44	9.91e-07	2.90128e-06
chr1	890399	0.8	0.58	0.22	0.0029	0.00531513
chr1	890774	0.5	0.93	-0.43	7.13e-12	2.10013e-11
chr1	894927	0.8	0.59	0.21	0.00449	0.00702097
chr1	899422	0.2	0.42	-0.22	0.00579	0.00772117
chr1	904375	0.41	0.62	-0.21	0.000762	0.00214573
chr1	921867	0.19	0.4	-0.21	0.0096	0.00965163
chr1	1005692	0.72	0.48	0.24	0.00305	0.00540269
chr1	1041897	0.05	0.25	-0.2	0.00303	0.00536768
chr1	1061428	0.78	0.56	0.22	0.00251	0.00504316
chr1	1077646	0.93	0.73	0.2	0.00196	0.00406389
chr1	1137196	0.79	0.47	0.32	1.77e-07	5.19101e-07
chr1	1163474	0.56	0.28	0.28	0.00498	0.00707795
chr1	1163672	0.4	0.61	-0.21	0.0066	0.00825685
chr1	1163677	0.19	0.45	-0.26	0.0007	0.00197251
chr1	1163726	0.16	0.38	-0.22	0.00612	0.00786521
chr1	1163740	0.22	0.45	-0.23	0.00643	0.00823113
chr1	1163761	0.33	0.55	-0.22	0.0053	0.00747034
chr1	1163762	0.41	0.64	-0.23	0.00694	0.00825685
chr1	1163774	0.12	0.33	-0.21	0.0028	0.00531513
chr1	1163775	0.17	0.42	-0.25	0.00213	0.00431769
chr1	1163785	0.16	0.41	-0.25	0.00136	0.00321298
chr1	1219980	0.87	0.61	0.26	0.000174	0.000502115
chr1	1222548	0.85	0.58	0.27	0.000492	0.00140062
chr1	1222549	0.91	0.66	0.25	0.00018	0.000519345
chr1	1238219	0.71	0.43	0.28	0.000538	0.00152672
chr1	1239731	0.13	0.34	-0.21	0.0054	0.00760024
chr1	1271429	0.92	0.72	0.2	9.53e-05	0.000276373
chr1	1271441	0.82	0.58	0.24	0.000154	0.000444639
chr1	1271453	0.87	0.65	0.22	0.000174	0.000502115
chr1	1290175	0.76	0.53	0.23	0.00106	0.0025255
chr1	1290492	0.7	0.47	0.23	0.00154	0.00361821
chr1	1304802	0.73	0.36	0.37	6.49e-09	1.90737e-08
chr1	1350713	0.8	0.52	0.28	2.09e-06	6.11306e-06
chr1	1382950	0.44	0.22	0.22	0.0087	0.00910316
chr1	1426009	0.05	0.25	-0.2	0.000159	0.000459013
chr1	1426060	0.79	0.51	0.28	0.000113	0.000326667
chr1	1455051	0.2	0.46	-0.26	0.000931	0.00238369
chr1	1455070	0.19	0.41	-0.22	0.00446	0.00697463
chr1	1478400	0.37	0.76	-0.39	4.81e-11	1.41611e-10
chr1	1482287	0.69	0.34	0.35	0.00215	0.00435782
chr1	1505565	0.21	0.93	-0.72	1.9e-22	5.66462e-22
chr1	1532219	0.87	0.63	0.24	0.000772	0.00217364
chr1	1534651	0.95	0.71	0.24	4.32e-06	1.26217e-05
chr1	1537433	0.38	0.72	-0.34	2.61e-05	7.59866e-05
chr1	1564189	0.75	0.52	0.23	0.00488	0.00707795
chr1	1564201	0.83	0.59	0.24	0.00237	0.00478186
chr1	1569207	0.96	0.68	0.28	2.64e-06	7.71935e-06
chr1	1604140	0.43	0.91	-0.48	4.32e-11	1.27189e-10
chr1	1604141	0.54	0.97	-0.43	6.43e-09	1.88974e-08
chr1	1607568	0.39	0.66	-0.27	0.00251	0.00504316
chr1	1607659	0.47	0.71	-0.24	0.00578	0.00772117
chr1	1650577	0.92	0.54	0.38	3.11e-10	9.15139e-10
chr1	1661746	0.08	0.34	-0.26	6.06e-05	0.000176012
chr1	1683697	0.89	0.69	0.2	0.00051	0.00144783
chr1	1683732	0.93	0.73	0.2	7.35e-05	0.000213336
chr1	1689650	0.74	0.46	0.28	0.000138	0.00039862
chr1	1689653	0.85	0.64	0.21	0.000784	0.00220711
chr1	1717607	0.24	0.46	-0.22	9.26e-05	0.000268571
chr1	1717631	0.49	0.71	-0.22	0.000186	0.000536577
chr1	1720272	0.37	0.83	-0.46	3.12e-11	9.18674e-11
chr1	1720273	0.48	0.81	-0.33	4.01e-07	1.17515e-06
chr1	1729856	0.81	0.54	0.27	1.34e-06	3.92158e-06
chr1	1729880	0.56	0.33	0.23	0.000155	0.000447514
chr1	1729884	0.69	0.4	0.29	1.65e-06	4.82767e-06
chr1	1729920	0.68	0.45	0.23	8.55e-05	0.000248044
chr1	1729974	0.54	0.31	0.23	5.45e-05	0.000158346
chr1	1744630	0.93	0.58	0.35	1.33e-08	3.90734e-08
chr1	1745388	0.84	0.6	0.24	2.69e-05	7.83091e-05
chr1	1751266	0.77	0.57	0.2	0.0058	0.00772117
chr1	1881140	0.12	0.67	-0.55	3.07e-17	9.12414e-17
chr1	1881250	0.92	0.45	0.47	1.08e-14	3.18394e-14
chr1	1931778	0.6	0.35	0.25	0.00151	0.00354844
chr1	1931859	0.31	0.52	-0.21	0.0026	0.00521268
chr1	1940108	0.65	0.41	0.24	0.0028	0.00531513
chr1	1940113	0.93	0.68	0.25	3.69e-05	0.000107334
chr1	1971853	0.4	0.62	-0.22	0.00684	0.00825685
chr1	2004376	0.5	0.29	0.21	0.000212	0.000609616
chr1	2011235	0.61	0.36	0.25	0.000585	0.00165907
chr1	2099300	0.57	0.94	-0.37	5.2e-06	1.51885e-05
chr1	2099301	0.41	0.96	-0.55	2.69e-14	7.92961e-14
chr1	2168165	0.73	0.49	0.24	0.00688	0.00825685
chr1	2168187	0.68	0.44	0.24	0.0009	0.00238369
chr1	2168197	0.77	0.56	0.21	0.00993	0.0099535
chr1	2168204	0.75	0.53	0.22	0.00905	0.00915301
chr1	2168218	0.83	0.58	0.25	0.00291	0.00531513
chr1	2168219	0.91	0.69	0.22	0.00074	0.00208429
chr1	2168240	0.76	0.5	0.26	0.00314	0.00555141
chr1	2168260	0.65	0.4	0.25	0.00205	0.00416429
chr1	2168327	0.31	0.04	0.27	4.63e-05	0.000134587
chr1	2168328	0.37	0.08	0.29	2.11e-05	6.14612e-05
chr1	2180124	0.46	0.67	-0.21	0.00339	0.00596934
chr1	2180198	0.3	0.51	-0.21	0.00189	0.00406389
chr1	2203077	0.51	0.19	0.32	1.22e-05	3.55776e-05
chr1	2203094	0.47	0.17	0.3	6.86e-05	0.000199165
chr1	2203135	0.39	0.06	0.33	4.04e-07	1.18393e-06
chr1	2207735	0.88	0.53	0.35	1.42e-06	4.15536e-06
chr1	2231394	0.24	0.55	-0.31	0.00265	0.00531177
chr1	2246008	0.13	0.51	-0.38	3.16e-05	9.19546e-05
chr1	2246079	0.83	0.62	0.21	0.00411	0.00645943
chr1	2246123	0.11	0.55	-0.44	8.63e-07	2.52694e-06
chr1	2254599	0.13	0.58	-0.45	7.78e-11	2.29027e-10
chr1	2271724	0.38	0.12	0.26	3.43e-06	1.00251e-05
chr1	2273602	0.16	0.69	-0.53	1.38e-10	4.06173e-10
chr1	2273623	0.13	0.57	-0.44	4.65e-08	1.36514e-07
chr1	2278412	0.9	0.69	0.21	0.00339	0.00596934
chr1	2278465	0.6	0.8	-0.2	0.0096	0.00965163
chr1	2278489	0.91	0.57	0.34	1.23e-05	3.58685e-05
chr1	2279082	0	0.32	-0.32	7.77e-10	2.28569e-09
chr1	2286137	0.68	0.46	0.22	0.000786	0.0022127
chr1	2288826	0.72	0.51	0.21	0.00994	0.00996338
chr1	2320624	0.96	0.67	0.29	7.48e-06	2.18336e-05
chr1	2322253	0.8	0.53	0.27	9.53e-05	0.000276373
chr1	2339382	0.92	0.42	0.5	3.28e-09	9.64283e-09
chr1	2405039	0.79	0.59	0.2	0.00191	0.00406389
chr1	2419254	0.92	0.69	0.23	0.000447	0.0012734
chr1	2437882	0.12	0.33	-0.21	0.00474	0.00707795
chr1	2460183	0.76	0.54	0.22	0.0076	0.00870795
chr1	2464264	0.12	0.71	-0.59	4.99e-10	1.46815e-09
chr1	2466242	0.05	0.35	-0.3	2.88e-05	8.38266e-05
chr1	2466253	0.05	0.38	-0.33	6.38e-06	1.86284e-05
chr1	2485108	0.52	0.75	-0.23	0.00231	0.00466207
chr1	2485113	0.67	0.42	0.25	0.00088	0.00238369
chr1	2494276	0.14	0.63	-0.49	9.14e-10	2.68853e-09
chr1	2496641	0.85	0.64	0.21	0.00245	0.00493266
chr1	2498499	0.81	0.29	0.52	1.24e-12	3.65357e-12
chr1	2498503	0.74	0.34	0.4	6.26e-08	1.83742e-07
chr1	2505439	0.8	0.59	0.21	0.00217	0.00439792
chr1	2512406	0.72	0.41	0.31	5.45e-06	1.59174e-05
chr1	2512807	0.11	0.39	-0.28	0.000278	0.000798185
chr1	2554789	0.13	0.74	-0.61	7.62e-19	2.27114e-18
chr1	2555490	0.81	0.58	0.23	0.00168	0.00393556
chr1	2560173	0.69	0.31	0.38	6.11e-06	1.78413e-05
chr1	2567324	0.71	0.32	0.39	2.11e-05	6.14612e-05
chr1	2579155	0.59	0.79	-0.2	0.0083	0.00900564
chr1	2584555	0.76	0.21	0.55	1.01e-10	2.97303e-10
chr1	2597225	0.07	0.65	-0.58	5.6e-12	1.64956e-11
chr1	2623007	0.1	0.59	-0.49	9.33e-11	2.74641e-10
chr1	2623068	0.07	0.31	-0.24	7.6e-05	0.000220568
chr1	2626051	0.66	0.33	0.33	0.000119	0.000343942
chr1	2626054	0.6	0.23	0.37	2.31e-06	6.75564e-06
chr1	2669842	0.37	0.15	0.22	0.00132	0.00311941
chr1	2931724	0.44	0.17	0.27	0.000256	0.00073538
chr1	4244977	0.53	0.29	0.24	0.0052	0.00733927
chr1	4244980	0.54	0.29	0.25	0.0052	0.00733927
chr1	4244983	0.53	0.28	0.25	0.00479	0.00707795
chr1	4354372	0.4	0.68	-0.28	0.00217	0.00439792
chr1	4550968	0.96	0.73	0.23	2.89e-05	8.41162e-05
chr1	4892312	0.65	0.44	0.21	0.00131	0.00309596
chr1	4892324	0.67	0.45	0.22	0.000456	0.00129888
chr1	4928081	0.97	0.6	0.37	5.61e-08	1.64676e-07
chr1	4940293	0.86	0.52	0.34	3.42e-05	9.95003e-05
chr1	4943713	0.75	0.44	0.31	0.00131	0.00309596
chr1	4961347	0	0.23	-0.23	0.000113	0.000326667
chr1	5330859	0.22	0.98	-0.76	1.68e-15	4.95356e-15
chr1	6747428	0.24	0	0.24	2.44e-06	7.13524e-06
chr1	6799277	0.66	1	-0.34	1.38e-12	4.06602e-12
chr1	6816851	0.3	0.53	-0.23	0.00028	0.000803889
chr1	6864891	0.45	0.65	-0.2	0.0005	0.00141964
chr1	6900891	0.59	0.94	-0.35	1.09e-10	3.20841e-10
chr1	6972317	0.3	0.51	-0.21	0.0045	0.00702699
chr1	7202991	0.44	0.68	-0.24	0.00161	0.00377323
chr1	7203018	0.41	0.65	-0.24	0.00163	0.00381966
chr1	7289978	0.95	0.51	0.44	3.24e-14	9.55075e-14
chr1	7307761	0.83	0.3	0.53	1.36e-07	3.98949e-07
chr1	7331482	0.45	0.66	-0.21	0.00623	0.00799601
chr1	7331527	0.87	0.49	0.38	7.52e-08	2.20696e-07
chr1	7371069	0.95	0.37	0.58	9.08e-17	2.67777e-16
chr1	7383506	0.96	0.36	0.6	2.25e-14	6.63271e-14
chr1	7386018	0.91	0.44	0.47	3.94e-17	1.16844e-16
chr1	7434175	0.91	0.32	0.59	1.21e-15	3.56784e-15
chr1	7441597	0.8	0.56	0.24	0.00112	0.00266166
chr1	7441622	0.92	0.59	0.33	5.99e-07	1.75467e-06
chr1	7448364	0.36	0.58	-0.22	0.0035	0.00614208
chr1	7598472	0.83	0.54	0.29	0.00173	0.00404337
chr1	8031494	0.82	0.38	0.44	3.67e-07	1.0756e-06
chr1	8031575	0.94	0.4	0.54	1.24e-12	3.65357e-12
chr1	8046607	0.57	0.21	0.36	1.3e-09	3.82334e-09
chr1	8094951	0.64	0.85	-0.21	0.000423	0.0012055
chr1	8177719	0.76	0.34	0.42	3.12e-09	9.17263e-09
chr1	8217107	0.8	0.57	0.23	0.0041	0.00644389
chr1	8327120	0.22	0.66	-0.44	9.57e-11	2.81704e-10
chr1	8424177	0.5	0.76	-0.26	0.00502	0.0071059
chr1	8553196	0.22	0.76	-0.54	1.6e-08	4.70011e-08
chr1	8553197	0.37	0.76	-0.39	6.88e-06	2.00854e-05
chr1	8567384	0.81	0.61	0.2	0.0062	0.00795801
chr1	8572007	0.3	0.77	-0.47	3.53e-11	1.03936e-10
chr1	8600976	0.54	0.33	0.21	0.000488	0.00138931
chr1	8600983	0.65	0.23	0.42	4.94e-12	1.45519e-11
chr1	8600988	0.56	0.29	0.27	1.12e-05	3.26672e-05
chr1	8606728	0.89	0.48	0.41	6.62e-06	1.9328e-05
chr1	8658172	0.49	0.77	-0.28	0.000121	0.000349697
chr1	8658187	0.44	0.77	-0.33	9.13e-06	2.66404e-05
chr1	8658193	0.46	0.76	-0.3	3.85e-05	0.000111973
chr1	8658194	0.46	0.72	-0.26	0.00314	0.00555141
chr1	8658196	0.51	0.75	-0.24	0.00152	0.0035717
chr1	8658204	0.4	0.65	-0.25	0.00667	0.00825685
chr1	8658205	0.31	0.53	-0.22	0.00401	0.00631248
chr1	8658206	0.22	0.54	-0.32	0.000512	0.00145347
chr1	8658213	0.48	0.72	-0.24	0.00116	0.00275589
chr1	8658214	0.54	0.77	-0.23	0.00683	0.00825685
chr1	8658223	0.49	0.8	-0.31	2.54e-05	7.39537e-05
chr1	8658226	0.53	0.8	-0.27	0.000194	0.000559548
chr1	8658235	0.56	0.77	-0.21	0.00247	0.00497237
chr1	8658238	0.51	0.78	-0.27	0.000123	0.000355458
chr1	8658244	0.2	0.5	-0.3	0.000491	0.0013978
chr1	8658245	0.45	0.66	-0.21	0.00704	0.00830341
chr1	8658257	0.59	0.87	-0.28	1.12e-05	3.26672e-05
chr1	8658262	0.49	0.7	-0.21	0.00595	0.00772117
chr1	8658263	0.49	0.7	-0.21	0.0075	0.00870795
chr1	8658267	0.59	0.82	-0.23	0.000478	0.00136104
chr1	8678484	0.5	0.76	-0.26	0.0098	0.00983341
chr1	8696390	0.57	0.92	-0.35	9.92e-08	2.91069e-07
chr1	8759360	0.98	0.58	0.4	3.37e-12	9.9277e-12
chr1	8897066	0.8	0.52	0.28	1.29e-05	3.76146e-05
chr1	9352184	0.91	0.69	0.22	0.000519	0.0014732
chr1	9409248	0.3	0.02	0.28	1.81e-07	5.30819e-07
chr1	9543612	0.26	0.51	-0.25	0.000528	0.00149855
chr1	10185640	0.6	0.39	0.21	0.00152	0.0035717
chr1	10832705	0.42	0.19	0.23	0.00148	0.00348624
chr1	11403915	0.85	0.58	0.27	1.15e-06	3.36615e-06
chr1	11403990	0.85	0.6	0.25	5.85e-06	1.70833e-05
chr1	11404006	0.86	0.59	0.27	6.58e-07	1.92733e-06
chr1	11404090	0.82	0.57	0.25	0.000556	0.00157743
chr1	11764861	0.35	0.62	-0.27	9.04e-05	0.00026221
chr1	11764870	0.49	0.7	-0.21	0.00252	0.00506305
chr1	11764871	0.53	0.81	-0.28	0.00196	0.00406389
chr1	11764885	0.48	0.69	-0.21	0.00251	0.00504316
chr1	11764886	0.51	0.79	-0.28	0.00201	0.00408396
chr1	11764888	0.4	0.63	-0.23	0.002	0.00406389
chr1	11764891	0.46	0.7	-0.24	0.000549	0.0015577
chr1	11764903	0.51	0.72	-0.21	0.00132	0.00311941
chr1	11764906	0.34	0.58	-0.24	0.0038	0.00629695
chr1	11764907	0.39	0.6	-0.21	0.00304	0.00538518
chr1	11764908	0.5	0.74	-0.24	0.0095	0.00956102
chr1	11764924	0.25	0.59	-0.34	5.01e-07	1.46785e-06
chr1	11764925	0.39	0.66	-0.27	0.00425	0.00666803
chr1	11764932	0.32	0.62	-0.3	8.55e-06	2.49509e-05
chr1	11764940	0.18	0.39	-0.21	0.000779	0.00219318
chr1	11764942	0.11	0.31	-0.2	0.000368	0.00105227
chr1	11864784	0.98	0.77	0.21	2.59e-07	7.59318e-07
chr1	12382197	0.89	0.66	0.23	0.00215	0.00435782
chr1	14908701	0.11	0.43	-0.32	4.97e-05	0.000144438
chr1	14912364	0.01	0.43	-0.42	1.29e-15	3.8037e-15
chr1	15150686	0.53	0.74	-0.21	0.0053	0.00747034
chr1	15732451	0.09	0.3	-0.21	8.11e-05	0.00023532
chr1	16933085	0.71	0.94	-0.23	0.000188	0.00054232
chr1	19185794	0.65	0.38	0.27	2.54e-05	7.39537e-05
chr1	19793969	0	0.39	-0.39	4.46e-17	1.32264e-16
chr1	26393377	0.46	0.23	0.23	0.00178	0.00406389
chr1	35006451	0.47	0.77	-0.3	5.57e-07	1.63174e-06
chr1	35006467	0.46	0.78	-0.32	1.33e-07	3.90155e-07
chr1	37750410	0.64	0.93	-0.29	1.78e-06	5.20751e-06
chr1	38735027	0.39	0.15	0.24	0.00261	0.00523243
chr1	47081552	0.74	0.46	0.28	0.00102	0.00243097
chr1	47081553	0.61	0.41	0.2	0.0052	0.00733927
chr1	47081574	0.37	0.12	0.25	0.000698	0.00197176
chr1	52988127	0.29	0.49	-0.2	0.0011	0.00261449
chr1	53021301	0.41	0.62	-0.21	0.005	0.00707795
chr1	59991890	1	0.76	0.24	2.72e-09	7.99713e-09
chr1	63471515	0.43	0.1	0.33	8.23e-06	2.40185e-05
chr1	63471575	0.34	0.1	0.24	0.000879	0.00238369
chr1	72330792	0.27	0.56	-0.29	0.00173	0.00404337
chr1	72330805	0.24	0.48	-0.24	0.00779	0.00870795
chr1	72330855	0.28	0.56	-0.28	0.00196	0.00406389
chr1	72330870	0.2	0.4	-0.2	0.0083	0.00900564
chr1	72330873	0.27	0.5	-0.23	0.0042	0.00659045
chr1	72769943	0.7	0.94	-0.24	0.00156	0.00366469
chr1	73894075	0.8	0.55	0.25	0.00146	0.00343957
chr1	74132801	0.55	0.32	0.23	0.0038	0.00629695
chr1	74132813	0.59	0.37	0.22	0.0039	0.00629695
chr1	75514757	0.58	0.26	0.32	0.00199	0.00406389
chr1	75646762	0.55	0.76	-0.21	0.0095	0.00956102
chr1	77880884	0.95	0.56	0.39	8.49e-13	2.50169e-12
chr1	77880885	0.91	0.68	0.23	0.000411	0.00117153
chr1	77880887	0.93	0.6	0.33	1.36e-09	3.9997e-09
chr1	84101594	0.62	0.4	0.22	0.0039	0.00629695
chr1	88468837	0.45	0.22	0.23	0.0045	0.00702699
chr1	88468912	0.63	0.43	0.2	0.0001	0.000289219
chr1	93973192	0.37	0.15	0.22	0.00144	0.00339292
chr1	95417909	0.31	0.09	0.22	0.000508	0.00144219
chr1	96069570	0.11	0.32	-0.21	0.0018	0.00406389
chr1	96069606	0.11	0.31	-0.2	0.0027	0.00531513
chr1	96616562	0.94	0.41	0.53	7.44e-17	2.19415e-16
chr1	97663113	0.24	0.45	-0.21	0.0082	0.00890657
chr1	97753626	0.88	0.38	0.5	3.91e-18	1.16528e-17
chr1	97753627	0.9	0.35	0.55	4.47e-15	1.3179e-14
chr1	98311958	0.71	0.45	0.26	1.58e-05	4.60522e-05
chr1	98311996	0.82	0.52	0.3	1.49e-07	4.37047e-07
chr1	98312031	0.85	0.62	0.23	1.6e-05	4.66341e-05
chr1	98312042	0.82	0.59	0.23	5.87e-05	0.00017051
chr1	98312063	0.67	0.46	0.21	0.000523	0.00148447
chr1	98312081	0.6	0.36	0.24	0.00014	0.000404374
chr1	98514337	0.4	0.65	-0.25	0.000586	0.00166188
chr1	99262881	0.24	0.45	-0.21	0.000307	0.000878833
chr1	99262891	0.11	0.33	-0.22	1.44e-05	4.19796e-05
chr1	102084978	0.62	0.07	0.55	7.82e-16	2.30589e-15
chr1	106601170	0.52	0.31	0.21	0.00313	0.00553393
chr1	108529114	0.63	0.43	0.2	0.0081	0.00880736
chr1	109016379	0.1	0.37	-0.27	0.00431	0.00675187
chr1	110201259	0.44	0.23	0.21	0.00148	0.00348624
chr1	112823623	0.26	0.61	-0.35	3.02e-07	8.85242e-07
chr1	112823624	0.32	0.63	-0.31	3.12e-05	9.0793e-05
chr1	119266224	0.28	0.5	-0.22	0.00423	0.006637
chr1	125094676	0.37	0.16	0.21	2.82e-06	8.24479e-06
chr1	129454713	0.26	0.5	-0.24	0.0026	0.00521268
chr1	130378198	0.78	0.57	0.21	0.00172	0.00402028
chr1	130974845	0.25	0.03	0.22	0.000541	0.00153517
chr1	131035026	0.51	0.29	0.22	0.0028	0.00531513
chr1	131035042	0.63	0.33	0.3	0.00147	0.00346289
chr1	131035058	0.72	0.38	0.34	0.000207	0.000595292
chr1	131035074	0.55	0.33	0.22	0.0082	0.00890657
chr1	131035134	0.71	0.43	0.28	0.00195	0.00406389
chr1	131182948	0.14	0.71	-0.57	9.76e-14	2.87671e-13
chr1	132439830	0.47	0.86	-0.39	1.25e-06	3.65853e-06
chr1	136324477	0	0.2	-0.2	0.00537	0.00756775
chr1	136626236	0.86	0.52	0.34	0.000103	0.000297865
chr1	139462010	0.39	0.17	0.22	0.00107	0.00254914
chr1	139462072	0.75	0.47	0.28	9.14e-05	0.000265104
chr1	139796678	0.47	0.76	-0.29	0.00427	0.00669905
chr1	144681783	0.54	0.34	0.2	0.0077	0.00870795
chr1	144736242	0.8	0.41	0.39	2.17e-07	6.36302e-07
chr1	145840869	0.23	0.47	-0.24	0.00383	0.00629695
chr1	145846049	0.77	0.57	0.2	0.0083	0.00900564
chr1	145917096	0.71	0.45	0.26	0.00381	0.00629695
chr1	145940087	0.86	0.65	0.21	0.000627	0.00177265
chr1	146618182	0.45	0.89	-0.44	7.11e-07	2.08238e-06
chr1	146618266	0.73	0.52	0.21	0.0023	0.00464212
chr1	148989510	0.14	0.4	-0.26	0.000654	0.00184836
chr1	149627691	0.27	0.65	-0.38	2.45e-08	7.19529e-08
chr1	158515547	0.92	0.65	0.27	5.28e-07	1.54687e-06
chr1	158515556	0.89	0.65	0.24	1.94e-05	5.65197e-05
chr1	158515650	0.85	0.6	0.25	3.93e-05	0.000114293
chr1	158644435	0.69	0.95	-0.26	5.26e-05	0.000152841
chr1	158942666	0.26	0.49	-0.23	0.000604	0.00170811
chr1	159157057	0.17	0.45	-0.28	0.00025	0.000718232
chr1	159157065	0.17	0.4	-0.23	0.00151	0.00354844
chr1	159157072	0.18	0.47	-0.29	9.79e-05	0.000283887
chr1	159157079	0.18	0.39	-0.21	0.00491	0.00707795
chr1	159157101	0.12	0.36	-0.24	0.00036	0.00102955
chr1	159157121	0.13	0.35	-0.22	0.00231	0.00466207
chr1	159157131	0.14	0.36	-0.22	0.0028	0.00531513
chr1	159157148	0.14	0.39	-0.25	0.000544	0.00154363
chr1	159157156	0.18	0.39	-0.21	0.0067	0.00825685
chr1	159186413	0.62	0.41	0.21	0.0081	0.00880736
chr1	159186738	0.43	0.2	0.23	0.00135	0.00318957
chr1	161658844	0.59	0.33	0.26	0.00151	0.00354844
chr1	162394374	0.38	0.65	-0.27	0.00601	0.00773385
chr1	162937830	0.55	0.32	0.23	0.00725	0.0085306
chr1	163085117	0.35	0.14	0.21	0.0074	0.00868744
chr1	166609793	0.08	0.47	-0.39	1.69e-07	4.95657e-07
chr1	167829480	0.52	0.95	-0.43	4.2e-16	1.23851e-15
chr1	167919011	0.77	0.53	0.24	0.0035	0.00614208
chr1	168182641	0.86	0.59	0.27	2.59e-05	7.54063e-05
chr1	168239502	0.54	0.93	-0.39	1.57e-09	4.61699e-09
chr1	168885668	0.75	0.54	0.21	0.00618	0.00794128
chr1	178309191	0.82	0.51	0.31	8.14e-09	2.39197e-08
chr1	190440894	0.14	0.34	-0.2	0.0037	0.00629695
chr1	190936185	0.42	0.7	-0.28	0.000663	0.00187358
chr1	191194062	0.53	0.31	0.22	0.0053	0.00747034
chr1	191469918	0.15	0.37	-0.22	0.0024	0.0048331
chr1	193534450	0.93	0.73	0.2	0.0043	0.00673641
chr1	193534492	0.67	0.46	0.21	0.0034	0.00597735
chr1	195804958	0.84	0.63	0.21	0.00198	0.00406389
chr1	196520159	0.65	0.9	-0.25	0.00123	0.00291438
chr1	199325043	0.58	0.33	0.25	0.000784	0.00220711
chr1	201764353	0.59	0.96	-0.37	3.32e-10	9.76912e-10
chr1	201764381	0.6	0.93	-0.33	2.75e-08	8.07588e-08
chr1	202796131	0.69	0.96	-0.27	3.34e-09	9.81914e-09
chr1	206732450	0.87	0.66	0.21	0.00699	0.00825685
chr1	206732461	0.87	0.64	0.23	0.00381	0.00629695
chr1	206732546	0.79	0.59	0.2	0.006	0.00772117
chr1	221275671	0	0.62	-0.62	2.48e-15	7.31223e-15
chr1	221275709	0	0.63	-0.63	8.81e-16	2.59779e-15
chr1	227821305	0.9	0.67	0.23	0.000187	0.00053945
chr1	227821306	0.87	0.5	0.37	4.93e-06	1.44009e-05
chr1	228207458	0.93	0.73	0.2	0.00117	0.00277944
chr1	228459964	0.7	0.47	0.23	0.000743	0.00209268
chr1	234068969	0.57	0.28	0.29	6.65e-05	0.000193091
chr1	235886980	0.59	0.36	0.23	0.00105	0.0025019
chr1	235886989	0.66	0.46	0.2	0.00391	0.00629695
chr1	236156728	0.48	0.2	0.28	2.5e-05	7.27918e-05
chr1	236409560	0.14	0.44	-0.3	0.000681	0.00192406
chr1	236409568	0.14	0.38	-0.24	0.00412	0.00647494
chr1	236409591	0.22	0.43	-0.21	0.0035	0.00614208
chr1	236676138	0.87	0.63	0.24	3.89e-05	0.000113133
chr1	237029132	0.33	0.71	-0.38	4.81e-05	0.000139803
chr1	237613059	0.26	0.72	-0.46	5.3e-11	1.56035e-10
chr1	237613134	0.68	0.46	0.22	0.00338	0.00595186
chr1	237621510	0.2	0.42	-0.22	0.009	0.00910316
chr1	237621516	0.27	0.53	-0.26	0.0019	0.00406389
chr1	237621539	0.24	0.44	-0.2	0.0054	0.00760024
chr1	237621548	0.14	0.38	-0.24	0.001	0.00238369
chr1	237751221	0.78	0.41	0.37	6.16e-06	1.79871e-05
chr1	238102693	0.49	0.25	0.24	0.000695	0.00196335
chr1	238511508	0.8	0.57	0.23	0.00334	0.00588237
chr1	238670643	0.19	0.45	-0.26	2.15e-05	6.26232e-05
chr1	238740809	0.62	0.86	-0.24	0.00139	0.0032831
chr1	238790538	0.55	0.21	0.34	6.18e-06	1.80454e-05
chr1	239096470	0.44	0.74	-0.3	0.00054	0.00153236
chr1	239352331	0.97	0.74	0.23	4.22e-06	1.23299e-05
chr1	240556775	0.64	0.34	0.3	0.00186	0.00406389
chr1	240765021	0.57	0.8	-0.23	0.00808	0.00879396
chr1	241573748	0.37	0.15	0.22	0.00945	0.00951926
chr1	248840184	0.61	0.85	-0.24	0.000561	0.0015915
chr1	249674680	0.63	0.41	0.22	0.00353	0.00619413
chr1	249682305	0.91	0.58	0.33	7.36e-07	2.1555e-06
chr1	250300042	0.65	0.36	0.29	3.07e-05	8.93416e-05
chr1	250519584	0.68	0.46	0.22	0.00691	0.00825685
chr1	250519696	0.77	0.5	0.27	0.000289	0.000829573
chr1	250519718	0.89	0.61	0.28	5.83e-05	0.000169351
chr1	250602172	0.15	0.49	-0.34	3.04e-05	8.8471e-05
chr1	252825686	0.79	0.57	0.22	0.00145	0.00341628
chr1	253381544	0.57	0.82	-0.25	0.000487	0.00138648
chr1	253435145	0	0.4	-0.4	4.93e-13	1.45279e-12
chr1	253457869	0.06	0.67	-0.61	7.28e-15	2.1463e-14
chr1	253479798	0.12	0.37	-0.25	7.56e-05	0.000219411
chr1	254188225	0.13	0.82	-0.69	4.78e-22	1.42507e-21
chr1	254191557	0.68	0.48	0.2	0.004	0.00629695
chr1	254212192	0.86	0.6	0.26	0.000635	0.00179507
chr1	254719736	0.12	0.32	-0.2	0.0041	0.00644389
chr1	254784565	0.13	0.36	-0.23	0.00929	0.0093762
chr1	254784599	0.04	0.39	-0.35	6.78e-06	1.97941e-05
chr1	254784604	0.1	0.54	-0.44	6.93e-07	2.02971e-06
chr1	254784618	0.02	0.39	-0.37	6.02e-07	1.76345e-06
chr1	254784637	0.06	0.35	-0.29	0.000258	0.000741097
chr1	254784660	0.06	0.41	-0.35	1.35e-05	3.93608e-05
chr1	254797845	0.19	0.5	-0.31	0.000449	0.00127906
chr1	254809764	0.62	0.84	-0.22	0.00428	0.00671454
chr1	254856063	0.68	0.16	0.52	1.55e-13	4.56828e-13
chr1	254941730	0.36	0.61	-0.25	0.00208	0.00422453
chr1	254941734	0.25	0.52	-0.27	0.000678	0.00191566
chr1	255011293	0.85	0.64	0.21	0.00448	0.00700554
chr1	255011784	0.82	0.49	0.33	0.000299	0.000858145
chr1	255070080	0.3	0.58	-0.28	0.002	0.00406389
chr1	255092750	0.49	0.26	0.23	0.00071	0.00200045
chr1	255092751	0.51	0.31	0.2	0.0045	0.00702699
chr1	255552713	0.02	0.24	-0.22	0.000905	0.00238369
chr1	257511166	0.72	0.5	0.22	0.00237	0.00478186
chr1	257533875	0.79	0.56	0.23	0.00566	0.00772117
chr1	257533897	0.86	0.58	0.28	0.0017	0.00397396
chr1	257533927	0.92	0.71	0.21	0.00783	0.00870795
chr1	257533942	0.94	0.66	0.28	0.000219	0.000629635
chr1	257533977	0.98	0.73	0.25	0.000208	0.000598158
chr1	260502645	0.91	0.59	0.32	3.01e-05	8.75997e-05
chr1	261665742	0.45	0.22	0.23	0.00739	0.00868432
chr1	261804090	0.44	0.24	0.2	0.000909	0.00238369
chr1	261804130	0.62	0.4	0.22	0.000413	0.00117718
chr1	261816512	0.02	0.23	-0.21	0.00124	0.00293787
chr1	261816551	0.12	0.32	-0.2	0.0093	0.00937806
chr1	261899179	0.47	0.72	-0.25	0.0065	0.00825685
chr1	262285029	0.62	0.42	0.2	0.003	0.00531513
chr1	264904887	0.4	0.62	-0.22	0.00133	0.00314284
chr1	265307726	0.78	0.52	0.26	6.64e-05	0.000192802
chr1	265307729	0.87	0.59	0.28	2.34e-06	6.84323e-06
chr1	265307771	0.81	0.56	0.25	7.34e-05	0.000213046
chr1	265307772	0.72	0.45	0.27	0.0048	0.00707795
chr1	265307781	0.71	0.47	0.24	0.000253	0.000726813
chr1	265307826	0.62	0.3	0.32	0.00164	0.00384286
chr1	265307832	0.86	0.57	0.29	1.52e-06	4.44768e-06
chr1	265307833	0.78	0.55	0.23	0.0083	0.00900564
chr1	265594412	0.74	0.52	0.22	0.00502	0.0071059
chr1	265634396	0.49	0.25	0.24	0.00406	0.00639024
chr1	266650602	0.84	0.62	0.22	0.00363	0.00629695
chr1	266650612	0.91	0.71	0.2	0.00333	0.00586501
chr1	266650646	0.73	0.51	0.22	0.00827	0.00898151
chr1	266650667	0.66	0.4	0.26	0.00365	0.00629695
chr1	266655575	0.62	0.32	0.3	0.000157	0.000453268
chr1	266837489	0.82	0.54	0.28	5.28e-05	0.000153421
chr1	266837591	0.87	0.64	0.23	0.000509	0.00144501
chr1	266847260	0.65	0.42	0.23	0.0062	0.00795801
chr1	266916772	0.69	0.44	0.25	2.26e-05	6.582e-05
chr1	266916787	0.49	0.29	0.2	0.000425	0.00121115
chr1	266916795	0.58	0.34	0.24	2.14e-05	6.2333e-05
chr1	266916859	0.75	0.46	0.29	9.72e-08	2.85205e-07
chr1	266916865	0.64	0.33	0.31	5.29e-08	1.55291e-07
chr1	266916876	0.72	0.37	0.35	1.27e-09	3.73515e-09
chr1	267005189	0.54	0.09	0.45	1.04e-08	3.05576e-08
chr1	267013209	0.35	0.11	0.24	1.34e-05	3.90699e-05
chr1	267094114	0.98	0.76	0.22	9.8e-05	0.000284177
chr1	267106555	0.48	0.19	0.29	0.000857	0.00238369
chr1	267106556	0.49	0.26	0.23	0.0007	0.00197251
chr1	267156798	0.21	0.61	-0.4	4.47e-09	1.31393e-08
chr1	267460348	0.71	0.44	0.27	0.00359	0.00629695
chr1	267481578	0.17	0.44	-0.27	0.000134	0.000387109
chr1	267514163	0.39	0.66	-0.27	2.68e-06	7.83604e-06
chr1	267573128	0.58	0.29	0.29	0.00372	0.00629695
chr1	267667895	0.46	0.8	-0.34	9.33e-06	2.72228e-05
chr1	267667905	0.67	0.93	-0.26	4.78e-05	0.000138934
chr1	267667906	0.7	0.91	-0.21	8.33e-06	2.43099e-05
chr1	267741971	0.59	0.33	0.26	0.00164	0.00384286
chr1	267743646	0.4	0.19	0.21	0.00506	0.00716182
chr1	267743666	0.37	0.16	0.21	0.00395	0.00629695
chr1	267756512	0.7	0.48	0.22	0.0001	0.000289219
chr1	267822038	0.97	0.69	0.28	1.77e-09	5.20491e-09
chr1	267911387	0.61	0.88	-0.27	4.7e-05	0.000136616
chr1	267911388	0.64	0.9	-0.26	3.02e-06	8.82858e-06
chr1	267931467	0.73	0.93	-0.2	0.00147	0.00346289
chr1	267931634	0.59	0.81	-0.22	0.00482	0.00707795
chr1	268018681	0.46	0.67	-0.21	0.0048	0.00707795
chr1	268019614	0.56	0.3	0.26	0.00247	0.00497237
chr1	268019628	0.54	0.24	0.3	0.000385	0.0011006
chr1	268026810	0.81	0.57	0.24	0.000357	0.00102102
chr1	268036507	0.81	0.56	0.25	0.000552	0.00156616
chr1	268220770	0.44	0.67	-0.23	2.47e-05	7.19207e-05
chr1	268254015	0.08	0.33	-0.25	1.56e-07	4.5756e-07
chr1	268254866	0.08	0.33	-0.25	0.00156	0.00366469
chr1	268255083	0.22	0.48	-0.26	0.000486	0.00138365
chr1	268256940	0.48	0.18	0.3	5.15e-06	1.50427e-05
chr1	268257070	0.6	0.35	0.25	0.000494	0.00140627
chr1	268304735	0.54	0.23	0.31	0.000168	0.000484871
chr1	268304767	0.55	0.33	0.22	0.0009	0.00238369
chr1	268363470	0.78	0.52	0.26	6.91e-06	2.01729e-05
chr1	268425329	0.31	0.56	-0.25	0.00799	0.00870795
chr1	268442251	0.59	0.83	-0.24	0.00311	0.00549905
chr1	268442252	0.6	0.82	-0.22	0.000747	0.00210383
chr1	268442363	0.2	0.56	-0.36	1.78e-07	5.22031e-07
chr1	268561541	0.02	0.26	-0.24	3.37e-05	9.80499e-05
chr1	268561570	0.48	0.2	0.28	0.00123	0.00291438
chr1	268646431	0.83	0.6	0.23	0.00254	0.00510279
chr1	268646432	0.91	0.6	0.31	3.87e-07	1.13416e-06
chr1	268816963	0.7	0.38	0.32	1.42e-05	4.13974e-05
chr1	268817119	0.78	0.58	0.2	0.0092	0.00928641
chr1	268817228	0.18	0.38	-0.2	0.0067	0.00825685
chr1	268835714	0.49	0.79	-0.3	8.39e-06	2.44847e-05
chr1	268835776	0.45	0.65	-0.2	0.00325	0.00573439
chr1	268970387	0.52	0.13	0.39	9.95e-11	2.92888e-10
chr1	268996676	0.65	0.88	-0.23	0.00113	0.00268518
chr1	268996746	0.47	0.86	-0.39	5.33e-08	1.56465e-07
chr1	268998475	0.87	0.66	0.21	0.00299	0.00531513
chr1	269000235	0.27	0.06	0.21	6.39e-05	0.000185566
chr1	269081497	0.68	0.44	0.24	0.00708	0.00834997
chr1	269231093	0.25	0.01	0.24	1.25e-05	3.64507e-05
chr1	269345294	0.22	0	0.22	3.97e-06	1.16007e-05
chr1	269345317	0.24	0	0.24	2e-06	5.85021e-06
chr1	269361313	0.28	0.53	-0.25	0.000332	0.000949971
chr1	269392131	0.1	0.32	-0.22	0.000616	0.00174177
chr1	269417166	0.71	0.94	-0.23	0.00041	0.0011687
chr1	269582089	0.41	0.13	0.28	2.27e-08	6.66699e-08
chr1	269666273	0.05	0.28	-0.23	0.00124	0.00293787
chr1	269861679	0.8	0.6	0.2	0.00606	0.00779738
chr1	270022304	0.89	0.64	0.25	0.000195	0.000562415
chr1	270035268	0.8	0.53	0.27	0.0031	0.00548151
chr1	270237761	0.29	0	0.29	1.94e-05	5.65197e-05
chr1	270408745	0.61	0.38	0.23	0.0088	0.00910316
chr1	270430125	0.45	0.12	0.33	4.35e-08	1.27712e-07
chr1	270534895	0.57	0.36	0.21	0.000899	0.00238369
chr1	270547053	0.67	0.44	0.23	0.00237	0.00478186
chr1	270696238	0.14	0.4	-0.26	0.000652	0.00184274
chr1	270925466	0.5	0.79	-0.29	0.000784	0.00220711
chr1	270932251	0.44	0.24	0.2	0.00147	0.00346289
chr1	270937555	0.85	0.64	0.21	0.00407	0.00640584
chr1	270941482	0.85	0.56	0.29	2.53e-06	7.39809e-06
chr1	270967487	0.75	0.96	-0.21	4.03e-05	0.000117193
chr1	271244758	0.36	0.58	-0.22	0.000177	0.00051074
chr1	271255846	0.77	0.56	0.21	0.00307	0.00543772
chr1	271324349	0.75	0.47	0.28	0.00027	0.000775358
chr1	271361011	0.44	0.67	-0.23	0.00647	0.00825685
chr1	271372131	0.93	0.71	0.22	0.00015	0.000433135
chr1	271372199	0.92	0.71	0.21	0.000233	0.000669658
chr1	271372222	0.91	0.71	0.2	0.000361	0.00103238
chr1	271382272	0.41	0.83	-0.42	1.36e-06	3.98e-06
chr1	271390062	0.57	0.82	-0.25	0.00274	0.00531513
chr1	271429631	0.62	0.41	0.21	0.0072	0.00847261
chr1	271429651	0.49	0.29	0.2	0.0033	0.00581278
chr1	271445708	0.84	0.47	0.37	1.46e-07	4.28256e-07
chr1	271446445	0.58	0.37	0.21	0.0073	0.00857985
chr1	271571301	0	0.21	-0.21	8.57e-08	2.51484e-07
chr1	271605518	0.82	0.57	0.25	0.000357	0.00102102
chr1	271605538	0.78	0.57	0.21	0.00293	0.00531513
chr1	271605590	0.88	0.66	0.22	0.000732	0.00206195
chr1	271605621	0.85	0.6	0.25	0.00017	0.00049062
chr1	271617442	0.88	0.63	0.25	2.14e-06	6.25914e-06
chr1	271970747	0.87	0.65	0.22	0.000958	0.00238369
chr1	272075544	0.69	0.43	0.26	0.0013	0.00307258
chr1	272081307	0.34	0.09	0.25	0.00233	0.00470204
chr1	272336779	0.12	0.39	-0.27	7.31e-06	2.13384e-05
chr1	272339340	0.31	0.09	0.22	0.0065	0.00825685
chr1	272339385	0.11	0.32	-0.21	0.00466	0.00707795
chr1	272355067	0.73	0.51	0.22	0.0007	0.00197251
chr1	272511360	0.81	0.54	0.27	0.000408	0.00116303
chr1	272521144	0.35	0.57	-0.22	0.003	0.00531513
chr1	272571688	0.79	0.56	0.23	0.0062	0.00795801
chr1	272626431	0.42	0.63	-0.21	0.0016	0.00375004
chr1	272652701	0.66	0.89	-0.23	0.00157	0.00368797
chr1	272755794	0.68	0.89	-0.21	0.00873	0.00910316
chr1	272769628	0.45	0.22	0.23	0.004	0.00629695
chr1	272797648	0.31	0.54	-0.23	0.0063	0.00807598
chr1	272798616	0.44	0.21	0.23	0.0027	0.00531513
chr1	272798678	0.71	0.5	0.21	0.0061	0.00783981
chr1	272831886	0.85	0.63	0.22	0.0076	0.00870795
chr1	272894805	0.58	0.29	0.29	0.00103	0.00245461
chr1	272894811	0.89	0.67	0.22	0.00185	0.00406389
chr1	272937488	0.72	0.5	0.22	0.0052	0.00733927
chr1	272993118	0.61	0.82	-0.21	0.00574	0.00772117
chr1	273009099	0.66	0.35	0.31	4.41e-05	0.00012821
chr1	273009122	0.67	0.45	0.22	0.00373	0.00629695
chr1	273011063	0.28	0.49	-0.21	0.0003	0.000858899
chr1	273011079	0.46	0.67	-0.21	0.00747	0.00870795
chr1	273011085	0.68	0.89	-0.21	0.00112	0.00266166
chr1	273029247	0.9	0.69	0.21	0.0054	0.00760024
chr1	273044497	0.67	0.25	0.42	3.16e-06	9.23725e-06
chr1	273117093	0.69	0.91	-0.22	0.000841	0.0023605
chr1	273124541	0.68	0.47	0.21	0.0086	0.00910316
chr1	273124621	0.87	0.61	0.26	0.00539	0.00759557
chr1	273125939	0.64	0.85	-0.21	0.00556	0.00772117
chr1	273129104	0.52	0.31	0.21	0.00154	0.00361821
chr1	273129154	0.54	0.33	0.21	0.000911	0.00238369
chr1	273129206	0.58	0.3	0.28	2.02e-05	5.88455e-05
chr1	273129208	0.63	0.41	0.22	0.000535	0.00151828
chr1	273131034	0.74	0.52	0.22	0.00141	0.00332291
chr1	273131037	0.42	0.19	0.23	0.000481	0.00136951
chr1	273142928	0.62	0.42	0.2	0.00444	0.00694375
chr1	273142997	0.55	0.35	0.2	0.00882	0.00910316
chr1	273159331	0.64	0.95	-0.31	3.19e-05	9.28255e-05
chr1	273204146	0.66	0.41	0.25	9.18e-05	0.00026626
chr1	273204210	0.68	0.45	0.23	0.00881	0.00910316
chr1	273204259	0.68	0.44	0.24	0.000449	0.00127906
chr1	273238172	0.81	0.56	0.25	0.00239	0.00482182
chr1	273247286	0.56	0.21	0.35	4.57e-06	1.33511e-05
chr1	273247304	0.51	0.18	0.33	8.7e-06	2.53878e-05
chr1	273253732	0.68	0.18	0.5	5.47e-14	1.61236e-13
chr1	273254581	0.7	0.91	-0.21	0.00864	0.00910316
chr1	273254587	0.72	0.95	-0.23	0.00104	0.00247823
chr1	273257862	0.42	0.16	0.26	0.00857	0.00910316
chr1	273291791	0.24	0.45	-0.21	0.0057	0.00772117
chr1	273291844	0.45	0.67	-0.22	0.00497	0.00707795
chr1	273309213	0.34	0.78	-0.44	1.13e-11	3.3281e-11
chr1	273322902	0.68	0.28	0.4	7.6e-09	2.23338e-08
chr1	273371583	0.66	0.41	0.25	0.000207	0.000595292
chr1	273372677	0.86	0.65	0.21	0.000392	0.00112048
chr1	273372772	0.79	0.59	0.2	0.00206	0.00418436
chr1	273388705	0.25	0.48	-0.23	0.000277	0.000795332
chr1	273388801	0.47	0.21	0.26	0.000241	0.000692529
chr1	273388948	0.76	0.53	0.23	0.00177	0.00406389
chr1	273438785	0.94	0.73	0.21	0.000126	0.000364093
chr1	273439766	0.73	0.94	-0.21	1.49e-06	4.36e-06
chr1	273445731	0.55	0.16	0.39	2.83e-07	8.29611e-07
chr1	273459106	0.5	0.29	0.21	0.0052	0.00733927
chr1	273459113	0.69	0.47	0.22	0.004	0.00629695
chr1	273459128	0.86	0.61	0.25	0.0059	0.00772117
chr1	273488518	0.84	0.44	0.4	3.61e-11	1.06291e-10
chr1	273509204	0.38	0.61	-0.23	0.00565	0.00772117
chr1	273517419	0.43	0.68	-0.25	0.0078	0.00870795
chr1	273517629	0.57	0.78	-0.21	0.0098	0.00983341
chr1	273518756	0.89	0.65	0.24	1.54e-05	4.48888e-05
chr1	273518757	0.84	0.61	0.23	0.00242	0.00487294
chr1	273520258	0.83	0.58	0.25	0.00528	0.00745083
chr1	273520284	0.98	0.7	0.28	2.45e-05	7.13401e-05
chr1	273526575	0.27	0.49	-0.22	0.0024	0.0048331
chr1	273542702	0.74	0.53	0.21	0.000646	0.00182591
chr1	273543658	0.6	0.39	0.21	0.0082	0.00890657
chr1	273569066	0.57	0.12	0.45	2.69e-14	7.92961e-14
chr1	273578879	0.49	0.28	0.21	0.00556	0.00772117
chr1	273586893	0.82	0.52	0.3	5.59e-06	1.63255e-05
chr1	273586922	0.78	0.27	0.51	9.48e-14	2.7942e-13
chr1	273592315	0.44	0.76	-0.32	3.4e-05	9.89199e-05
chr1	273597289	0.78	0.51	0.27	0.00984	0.009873
chr1	273605525	0.56	0.33	0.23	0.001	0.00238369
chr1	273609325	0.13	0.36	-0.23	0.00189	0.00406389
chr1	273609351	0.97	0.64	0.33	7.86e-08	2.30664e-07
chr1	273610828	0.82	0.51	0.31	7.44e-06	2.17171e-05
chr1	273610829	0.85	0.48	0.37	3.8e-09	1.11708e-08
chr1	273611947	0.07	0.28	-0.21	0.00459	0.00707795
chr1	273612001	0.13	0.33	-0.2	0.0007	0.00197251
chr1	273617700	0.85	0.61	0.24	0.000472	0.00134409
chr1	273649545	0.56	0.33	0.23	0.00608	0.0078227
chr1	273652861	0.66	0.44	0.22	0.00381	0.00629695
chr1	273652919	0.77	0.56	0.21	0.0096	0.00965163
chr1	273659843	0.68	0.34	0.34	0.00618	0.00794128
chr1	273667527	0.32	0.52	-0.2	0.0021	0.00425741
chr1	273667565	0.21	0.51	-0.3	0.00244	0.00491278
chr1	273711129	0.18	0.43	-0.25	0.000459	0.00130737
chr1	273712894	0.66	0.91	-0.25	8.58e-07	2.51231e-06
chr1	273713879	0.11	0.31	-0.2	0.000109	0.000315148
chr1	273716983	0.92	0.6	0.32	1.99e-09	5.85154e-09
chr1	273717067	0.75	0.41	0.34	8.15e-08	2.39168e-07
chr1	273717315	0.25	0.47	-0.22	0.0061	0.00783981
chr1	273717325	0.17	0.5	-0.33	0.00136	0.00321298
chr1	273724462	0.84	0.56	0.28	0.000279	0.000801036
chr1	273733207	0.1	0.34	-0.24	0.000322	0.000921517
chr1	273733256	0.06	0.26	-0.2	0.00124	0.00293787
chr1	273733264	0.05	0.31	-0.26	1.86e-05	5.41947e-05
chr1	273739466	0.91	0.33	0.58	1.16e-15	3.42043e-15
chr1	273748017	0.7	0.44	0.26	0.000535	0.00151828
chr1	273757758	0.69	0.89	-0.2	0.0048	0.00707795
chr1	273761407	0.48	0.77	-0.29	0.000207	0.000595292
chr1	273770832	0.4	0.7	-0.3	0.00676	0.00825685
chr1	273776270	0.89	0.56	0.33	1.4e-06	4.09692e-06
chr1	273779405	0.38	0.13	0.25	2.95e-05	8.58578e-05
chr1	273780376	0.53	0.75	-0.22	0.0061	0.00783981
chr1	273782170	0.81	0.54	0.27	0.00264	0.00529197
chr1	273782196	0.54	0.32	0.22	0.0027	0.00531513
chr1	273782259	0.41	0.17	0.24	0.00134	0.00316621
chr1	273782355	0.73	0.46	0.27	0.000948	0.00238369
chr1	273783777	0.46	0.23	0.23	0.00146	0.00343957
chr1	273789342	0.86	0.5	0.36	5.33e-08	1.56465e-07
chr1	273789343	0.93	0.61	0.32	4.47e-07	1.3098e-06
chr1	273790004	0.85	0.62	0.23	0.000288	0.000826725
chr1	273790005	0.87	0.62	0.25	0.0068	0.00825685
chr1	273790074	0.95	0.68	0.27	1.02e-06	2.98607e-06
chr1	273798020	0.85	0.64	0.21	0.000779	0.00219318
chr1	273820289	0.59	0.38	0.21	0.0011	0.00261449
chr1	273820312	0.56	0.35	0.21	0.0054	0.00760024
chr1	273838993	0.27	0.57	-0.3	0.000143	0.000413006
chr1	273839009	0.33	0.57	-0.24	0.00315	0.00556888
chr1	273839017	0.25	0.49	-0.24	0.00392	0.00629695
chr1	273839081	0.28	0.58	-0.3	0.000277	0.000795332
chr1	273874641	0.73	0.48	0.25	0.00142	0.00334624
chr1	273874644	0.87	0.59	0.28	5.97e-05	0.000173405
chr1	273885768	0.44	0.71	-0.27	0.00799	0.00870795
chr1	273889643	0.8	0.6	0.2	0.0066	0.00825685
chr1	273913796	0.57	0.85	-0.28	5.55e-06	1.6209e-05
chr1	273913836	0.53	0.78	-0.25	0.000134	0.000387109
chr1	273926286	0.71	0.96	-0.25	0.00102	0.00243097
chr1	273926328	0.71	0.91	-0.2	0.007	0.00825685
chr1	273930140	0.55	0.81	-0.26	0.00197	0.00406389
chr1	273931096	0.32	0.61	-0.29	0.0027	0.00531513
chr1	273938046	0.45	0.84	-0.39	1.66e-07	4.86866e-07
chr1	273940748	0.61	0.89	-0.28	3.67e-05	0.000106754
chr1	273955013	0.27	0.53	-0.26	0.00175	0.00406389
chr1	273960334	0.33	0.77	-0.44	7.38e-06	2.15423e-05
chr1	273973893	0.42	0.78	-0.36	4.66e-08	1.36807e-07
chr1	273974614	0.53	0.77	-0.24	0.000454	0.00129321
chr1	273975035	0.39	0.62	-0.23	0.00425	0.00666803
chr1	273975043	0.55	0.78	-0.23	0.00224	0.00453046
chr1	273977301	0.6	0.87	-0.27	3.49e-05	0.000101532
chr1	273977331	0.61	0.93	-0.32	3.47e-07	1.01703e-06
chr1	273981953	0.35	0.56	-0.21	0.0073	0.00857985
chr1	273989485	0.49	0.83	-0.34	1.27e-09	3.73515e-09
chr1	273993828	0.39	0.89	-0.5	1.87e-08	5.49275e-08
chr1	274003606	0.16	0.37	-0.21	0.00241	0.004853
chr1	274003607	0.3	0.5	-0.2	0.00923	0.00931635
chr1	274012355	0.48	0.81	-0.33	3.46e-06	1.01126e-05
chr1	274018109	0.94	0.72	0.22	6.17e-05	0.0001792
chr1	274019911	0.62	0.93	-0.31	1.27e-05	3.70326e-05
chr1	274064011	0.36	0.91	-0.55	2.78e-13	8.19279e-13
chr1	274064012	0.4	0.87	-0.47	1.7e-08	4.99368e-08
chr1	274064065	0.34	0.91	-0.57	2.5e-14	7.36961e-14
chr1	274064066	0.34	0.85	-0.51	3.94e-09	1.15821e-08
chr1	274074580	0.87	0.55	0.32	0.000916	0.00238369
chr1	274081037	0.54	0.92	-0.38	1.31e-08	3.8486e-08
chr1	274081038	0.47	0.92	-0.45	2.28e-07	6.68525e-07
chr1	274106770	0.31	0.51	-0.2	0.0033	0.00581278
chr1	274124221	0.9	0.67	0.23	0.0083	0.00900564
chr1	274150836	0.27	0.87	-0.6	9.95e-10	2.92668e-09
chr1	274150837	0.47	0.83	-0.36	3.07e-05	8.93416e-05
chr1	274188563	0.68	0.47	0.21	0.0036	0.00629695
chr1	274255290	0.77	0.51	0.26	4.96e-05	0.000144148
chr1	274256303	0.26	0.46	-0.2	0.000785	0.0022099
chr1	274259117	0.63	0.88	-0.25	0.000425	0.00121115
chr1	274259145	0.88	0.67	0.21	0.007	0.00825685
chr1	274265757	0.64	0.92	-0.28	0.000127	0.00036697
chr1	274275106	0.86	0.64	0.22	0.00424	0.00665251
chr1	274282632	0.39	0.65	-0.26	0.00254	0.00510279
chr1	274293312	0.67	0.44	0.23	0.00397	0.00629695
chr10	719705	0.92	0.71	0.21	1.2e-05	3.49953e-05
chr10	1107663	0.54	0.31	0.23	0.00113	0.00268518
chr10	1107739	0.72	0.48	0.24	0.000475	0.00135258
chr10	3523019	0.33	0	0.33	4.02e-10	1.18283e-09
chr10	5605467	0.77	0.98	-0.21	0.00423	0.006637
chr10	5605468	0.68	0.89	-0.21	0.0089	0.00910316
chr10	5655743	0.91	0.69	0.22	0.000794	0.00223505
chr10	7130645	0.64	0.89	-0.25	0.000103	0.000297865
chr10	7224626	0.86	0.64	0.22	0.00142	0.00334624
chr10	8225400	0.61	0.92	-0.31	9.55e-06	2.78636e-05
chr10	9109193	0	0.49	-0.49	3.37e-22	1.00471e-21
chr10	9206878	0.82	0.45	0.37	9.38e-09	2.75619e-08
chr10	9206908	0.73	0.51	0.22	0.000996	0.00238369
chr10	9712123	0.94	0.61	0.33	6.68e-07	1.95659e-06
chr10	9882590	0.48	0.21	0.27	0.0063	0.00807598
chr10	9903030	0.25	0.5	-0.25	0.00102	0.00243097
chr10	10120162	0.41	0.2	0.21	0.0033	0.00581278
chr10	10207401	0.62	0.92	-0.3	9.17e-09	2.69449e-08
chr10	10265362	0.66	0.44	0.22	0.00057	0.00161684
chr10	10269403	0.08	0.34	-0.26	0.00208	0.00422453
chr10	10269412	0.06	0.45	-0.39	4.15e-06	1.21257e-05
chr10	10269415	0	0.47	-0.47	1.46e-09	4.29364e-09
chr10	10269421	0.06	0.45	-0.39	3.99e-06	1.16591e-05
chr10	10269424	0.08	0.53	-0.45	5e-07	1.46493e-06
chr10	10269429	0.1	0.45	-0.35	6.4e-05	0.000185856
chr10	10269442	0.04	0.29	-0.25	0.00085	0.00238369
chr10	10269444	0.04	0.4	-0.36	5.28e-06	1.54217e-05
chr10	10269454	0.08	0.46	-0.38	1.68e-05	4.8961e-05
chr10	10269460	0.02	0.38	-0.36	1.9e-06	5.55806e-06
chr10	10269466	0.02	0.4	-0.38	7.17e-07	2.09993e-06
chr10	10269481	0.02	0.24	-0.22	0.00082	0.00230205
chr10	10269495	0.15	0.44	-0.29	0.00091	0.00238369
chr10	10269498	0.08	0.38	-0.3	0.000311	0.000890215
chr10	10269536	0.15	0.54	-0.39	2.47e-05	7.19207e-05
chr10	10269538	0.13	0.51	-0.38	3.43e-05	9.97911e-05
chr10	10272303	0.25	0.46	-0.21	0.0028	0.00531513
chr10	10599458	0.93	0.6	0.33	1.37e-08	4.0248e-08
chr10	11025854	0.38	0.6	-0.22	0.00984	0.009873
chr10	11108525	0.25	0.48	-0.23	0.000198	0.000571034
chr10	11389054	0.76	0.54	0.22	0.00011	0.00031803
chr10	11389090	0.49	0.73	-0.24	2.91e-05	8.46973e-05
chr10	11389547	0.42	0.7	-0.28	0.00159	0.00373445
chr10	11389673	0.36	0.62	-0.26	0.00272	0.00531513
chr10	11389906	0.35	0.6	-0.25	0.0025	0.00502323
chr10	11481530	0.63	0.84	-0.21	0.00937	0.00944778
chr10	11576036	0.54	0.94	-0.4	4.64e-06	1.35553e-05
chr10	11711308	0.74	0.45	0.29	4.83e-05	0.000140382
chr10	11748015	0.85	0.62	0.23	0.009	0.00910316
chr10	11748124	0.96	0.73	0.23	0.00131	0.00309596
chr10	11840701	0.96	0.75	0.21	6.48e-05	0.000188169
chr10	11885366	0.81	0.61	0.2	0.0024	0.0048331
chr10	11939062	0.87	0.65	0.22	9.94e-05	0.000288221
chr10	12549091	0.88	0.6	0.28	0.00071	0.00200045
chr10	12804782	0.78	0.54	0.24	0.00286	0.00531513
chr10	12804792	0.8	0.59	0.21	0.00662	0.00825685
chr10	12804797	0.78	0.56	0.22	0.00442	0.00691282
chr10	12804805	0.81	0.58	0.23	0.00325	0.00573439
chr10	12932574	0.71	0.49	0.22	2.89e-05	8.41162e-05
chr10	13413299	0.46	0.06	0.4	1.17e-13	3.44843e-13
chr10	13432727	0.46	0.67	-0.21	0	0
chr10	13689583	0.79	0.42	0.37	6.26e-08	1.83742e-07
chr10	13707995	0.96	0.52	0.44	1.98e-15	5.83809e-15
chr10	13818625	0.62	0.84	-0.22	7.31e-06	2.13384e-05
chr10	13818674	0.66	0.89	-0.23	2.84e-07	8.32541e-07
chr10	14269481	0.51	0.29	0.22	0.0029	0.00531513
chr10	14426906	0.69	0.16	0.53	7.87e-10	2.31509e-09
chr10	14453097	0.72	0.92	-0.2	1.03e-05	3.00469e-05
chr10	14623112	0.57	0.93	-0.36	4.87e-07	1.42688e-06
chr10	14654268	0.91	0.61	0.3	0.000166	0.000479125
chr10	15016702	0.06	0.38	-0.32	8.81e-07	2.57959e-06
chr10	15016736	0.07	0.42	-0.35	2.57e-07	7.5346e-07
chr10	15945138	0.62	0.41	0.21	0.0077	0.00870795
chr10	16947529	0.17	0.5	-0.33	3.41e-06	9.96673e-06
chr10	17120151	0.07	0.49	-0.42	6e-07	1.75759e-06
chr10	17120152	0.22	0.54	-0.32	2.94e-07	8.61814e-07
chr10	17120209	0.14	0.54	-0.4	6.47e-06	1.88906e-05
chr10	17120210	0.23	0.53	-0.3	2.07e-06	6.05468e-06
chr10	17766480	0.8	0.57	0.23	0.00506	0.00716182
chr10	17777954	0.59	0.8	-0.21	0.0022	0.00445041
chr10	17857565	0.74	0.96	-0.22	0.00104	0.00247823
chr10	17948559	0.98	0.62	0.36	4.75e-12	1.39924e-11
chr10	18192763	0.72	0.47	0.25	0.00649	0.00825685
chr10	18193214	0.3	0.53	-0.23	0.00114	0.00270873
chr10	18209307	0.28	0.51	-0.23	0.00222	0.00449046
chr10	18209356	0.07	0.39	-0.32	1.73e-07	5.07378e-07
chr10	18398604	0.6	0.85	-0.25	4.7e-05	0.000136616
chr10	19153367	0.84	0.62	0.22	1.9e-05	5.53573e-05
chr10	19153410	0.63	0.43	0.2	0.000442	0.00125925
chr10	19153412	0.8	0.6	0.2	0.00018	0.000519345
chr10	19153440	0.81	0.61	0.2	0.000141	0.000407253
chr10	19153447	0.76	0.55	0.21	0.000131	0.000378482
chr10	19153455	0.86	0.63	0.23	3.52e-06	1.02876e-05
chr10	19153467	0.82	0.54	0.28	4.63e-07	1.35664e-06
chr10	19153482	0.77	0.51	0.26	5.22e-06	1.52467e-05
chr10	19153488	0.78	0.54	0.24	2.48e-05	7.22109e-05
chr10	19290042	0.57	0.29	0.28	3.36e-05	9.77599e-05
chr10	19418261	0.5	0.22	0.28	0.00147	0.00346289
chr10	19506441	0.86	0.63	0.23	0.0016	0.00375004
chr10	19619233	0.14	0.36	-0.22	0.000527	0.00149574
chr10	19801125	0.35	0.6	-0.25	0.0067	0.00825685
chr10	19837740	0.91	0.59	0.32	5.82e-06	1.69958e-05
chr10	20328347	0.93	0.68	0.25	1.93e-05	5.6229e-05
chr10	20328361	0.92	0.7	0.22	7.87e-05	0.000228378
chr10	20445236	0.76	0.47	0.29	9.04e-05	0.00026221
chr10	21209512	0.53	0.31	0.22	0.000774	0.00217922
chr10	22762013	0.27	0.91	-0.64	2.74e-18	8.16607e-18
chr10	22901011	0.83	0.6	0.23	0.0047	0.00707795
chr10	23159658	0.95	0.74	0.21	2.3e-05	6.69821e-05
chr10	23211134	0.27	0.81	-0.54	2.51e-14	7.39908e-14
chr10	23211865	0.88	0.65	0.23	0.000394	0.00112616
chr10	23255388	0.8	0.53	0.27	0.00143	0.00336957
chr10	23353016	0.98	0.67	0.31	5.91e-08	1.73475e-07
chr10	23468157	0.09	0.92	-0.83	2.31e-37	6.88951e-37
chr10	23468896	0.12	0.8	-0.68	9.26e-21	2.76041e-20
chr10	23488939	0.12	0.36	-0.24	0.0024	0.0048331
chr10	23500356	0.41	0.04	0.37	2.59e-09	7.61504e-09
chr10	23500452	0.33	0.55	-0.22	0.00473	0.00707795
chr10	23500463	0.38	0.61	-0.23	0.00478	0.00707795
chr10	23502454	0.55	0.05	0.5	1.06e-12	3.12331e-12
chr10	23512846	0.58	0.8	-0.22	0.0018	0.00406389
chr10	23523271	0.32	0.53	-0.21	0.000315	0.000901608
chr10	23528946	0.56	0.8	-0.24	0.0093	0.00937806
chr10	23528964	0.89	0.59	0.3	0.00495	0.00707795
chr10	23600456	0	0.23	-0.23	1.61e-06	4.71076e-06
chr10	23600557	0.27	0.52	-0.25	0.0025	0.00502323
chr10	23641716	0.32	0.57	-0.25	0.0098	0.00983341
chr10	23643690	0.31	0.54	-0.23	0.00183	0.00406389
chr10	23646218	0.29	0.08	0.21	0.0056	0.00772117
chr10	23650466	0.65	0.43	0.22	0.0069	0.00825685
chr10	23653849	0.9	0.68	0.22	0.00188	0.00406389
chr10	23701304	0.68	0.48	0.2	0.0036	0.00629695
chr10	23701325	0.9	0.61	0.29	7.99e-05	0.000231849
chr10	23715371	0.85	0.59	0.26	0.0027	0.00531513
chr10	23779620	0.5	0.26	0.24	0.00111	0.00263809
chr10	23877583	0.11	0.33	-0.22	0.000171	0.000493494
chr10	23888539	0.43	0.22	0.21	0.00249	0.00501209
chr10	23888557	0.54	0.34	0.2	0.00641	0.00820589
chr10	23900859	0.07	0.29	-0.22	0.0009	0.00238369
chr10	23912673	0.83	0.6	0.23	0.000122	0.000352577
chr10	23919434	0.93	0.71	0.22	0.00125	0.00296135
chr10	23947852	0.44	0.64	-0.2	0.00421	0.00660596
chr10	24001347	0.7	0.49	0.21	0.00677	0.00825685
chr10	24167660	0.14	0.34	-0.2	0.00861	0.00910316
chr10	24213723	0.55	0.95	-0.4	1.06e-08	3.11449e-08
chr10	24227746	0.74	0.53	0.21	0.00607	0.00781004
chr10	24261369	0.52	0.78	-0.26	0.00125	0.00296135
chr10	24308729	0.6	0.84	-0.24	0.000235	0.000675371
chr10	24398120	0.26	0.49	-0.23	0.00669	0.00825685
chr10	24398329	0.62	0.4	0.22	0.0048	0.00707795
chr10	24443562	0.53	0.76	-0.23	0.00432	0.0067673
chr10	24577167	0.43	0.72	-0.29	2.4e-05	6.98878e-05
chr10	24621744	0.25	0.67	-0.42	1.14e-06	3.3369e-06
chr10	24631589	0.32	0.75	-0.43	1.67e-10	4.91501e-10
chr10	24633224	0.81	0.36	0.45	1.6e-15	4.7177e-15
chr10	24633226	0.57	0.34	0.23	0.000103	0.000297865
chr10	24633240	0.42	0.18	0.24	9.64e-06	2.81256e-05
chr10	24721147	0.91	0.55	0.36	5.97e-06	1.74332e-05
chr10	24861872	0.79	0.55	0.24	0.0036	0.00629695
chr10	24861873	0.86	0.55	0.31	4.38e-07	1.28346e-06
chr10	24953777	0.68	0.47	0.21	0.00112	0.00266166
chr10	24958919	0.59	0.36	0.23	0.00476	0.00707795
chr10	26548326	0.21	0.44	-0.23	0.00216	0.00437788
chr10	27146675	0.94	0.73	0.21	2.69e-05	7.83091e-05
chr10	27146683	0.84	0.62	0.22	0.00014	0.000404374
chr10	27225665	0.64	0.44	0.2	0.0085	0.00910316
chr10	28290173	0	0.26	-0.26	1.48e-07	4.34115e-07
chr10	35117346	0.75	0.49	0.26	3.72e-05	0.000108203
chr10	38936431	0.68	0.37	0.31	0.0001	0.000289219
chr10	39067946	0.5	0.29	0.21	0.00706	0.00832668
chr10	39117191	0.65	0.4	0.25	0.00225	0.00455044
chr10	39169285	0.52	0.32	0.2	0.0053	0.00747034
chr10	39875343	0.18	0.42	-0.24	0.00024	0.000689673
chr10	39875408	0.13	0.35	-0.22	1.35e-08	3.96608e-08
chr10	39875557	0.33	0.79	-0.46	2.3e-62	6.86086e-62
chr10	39875580	0.87	0.59	0.28	3.4e-11	1.00109e-10
chr10	39875659	0.59	0.35	0.24	1.02e-51	3.0425e-51
chr10	39875678	0.78	0.5	0.28	5.42e-72	1.61682e-71
chr10	39875683	0.87	0.63	0.24	7.12e-44	2.12366e-43
chr10	40276060	0.35	0	0.35	1.8e-10	5.29749e-10
chr10	40396308	0.15	0.36	-0.21	0.0032	0.00564713
chr10	41093257	0.32	0.53	-0.21	0.0018	0.00406389
chr10	41093289	0.33	0.53	-0.2	0.0036	0.00629695
chr10	43114098	0.93	0.52	0.41	5.55e-05	0.000161242
chr10	43114107	0.8	0.39	0.41	0.000334	0.000955658
chr10	43114119	0.9	0.7	0.2	0.0089	0.00910316
chr10	43114164	0.71	0.5	0.21	0.0095	0.00956102
chr10	43114167	0.87	0.66	0.21	0.0017	0.00397396
chr10	43114170	0.94	0.71	0.23	0.00994	0.00996338
chr10	43114182	0.9	0.58	0.32	0.00199	0.00406389
chr10	43157881	0.3	0.52	-0.22	0.00625	0.00802138
chr10	43157961	0.29	0.56	-0.27	0.00109	0.00259638
chr10	43157965	0.3	0.59	-0.29	0.000292	0.000838146
chr10	43271247	0.17	0.52	-0.35	5.04e-09	1.4814e-08
chr10	44990022	0.49	0.28	0.21	0.0089	0.00910316
chr10	45088909	0.75	0.48	0.27	0.00579	0.00772117
chr10	45128138	0.35	0.74	-0.39	1.71e-06	5.00296e-06
chr10	45128150	0.64	0.9	-0.26	0.00041	0.0011687
chr10	45128209	0	0.59	-0.59	7.09e-20	2.11338e-19
chr10	45194979	0.97	0.38	0.59	7.1e-31	2.11735e-30
chr10	48028521	0.9	0.52	0.38	1.54e-06	4.50614e-06
chr10	48251706	0.66	0.4	0.26	0.0039	0.00629695
chr10	50417732	0.38	0.62	-0.24	0.00101	0.00240732
chr10	50540803	0.15	0.4	-0.25	0.00584	0.00772117
chr10	50728691	0.81	0.4	0.41	4.29e-07	1.25711e-06
chr10	51274711	0.51	0.79	-0.28	0.00172	0.00402028
chr10	52446184	0.53	0.29	0.24	0.000148	0.000427384
chr10	52446187	0.57	0.36	0.21	0.00116	0.00275589
chr10	52654519	0.5	0.72	-0.22	0.000495	0.0014091
chr10	52654575	0.28	0.5	-0.22	0.000745	0.00209826
chr10	53069943	0.33	0.56	-0.23	5.22e-05	0.000151682
chr10	54072166	0.84	0.51	0.33	6.53e-09	1.91912e-08
chr10	56107861	0.49	0.9	-0.41	1.09e-09	3.20596e-09
chr10	56251372	0.64	0.43	0.21	0.0068	0.00825685
chr10	56756902	0.26	0.48	-0.22	0.00116	0.00275589
chr10	56756906	0.13	0.48	-0.35	3.47e-08	1.01889e-07
chr10	56756917	0.24	0.49	-0.25	0.000337	0.000964181
chr10	56756947	0.26	0.48	-0.22	0.00177	0.00406389
chr10	57450221	0.79	0.58	0.21	0.00146	0.00343957
chr10	57580785	0.62	0.35	0.27	0.000872	0.00238369
chr10	57923653	0.89	0.69	0.2	0.00414	0.00650599
chr10	57940095	0.89	0.67	0.22	3.76e-05	0.000109363
chr10	57940104	0.81	0.54	0.27	5.62e-06	1.6413e-05
chr10	57992535	0	0.2	-0.2	3.73e-06	1.09006e-05
chr10	58095295	0.47	0.71	-0.24	0.00836	0.00906998
chr10	58105840	0.71	0.49	0.22	0.00481	0.00707795
chr10	59394998	0.99	0.73	0.26	3.97e-06	1.16007e-05
chr10	59466830	0.46	0.23	0.23	0.00211	0.0042775
chr10	59600098	0.76	0.52	0.24	0.000256	0.00073538
chr10	59600219	0.77	0.49	0.28	1.96e-05	5.71009e-05
chr10	59609009	0.49	0.28	0.21	0.00384	0.00629695
chr10	59996343	0.59	0.82	-0.23	0.00459	0.00707795
chr10	59996347	0.54	0.93	-0.39	2.71e-09	7.96775e-09
chr10	59996348	0.58	0.89	-0.31	4.59e-05	0.000133427
chr10	60008999	0.35	0.58	-0.23	0.0053	0.00747034
chr10	60013334	0.73	0.47	0.26	0.00489	0.00707795
chr10	60013347	0.29	0.51	-0.22	0.00676	0.00825685
chr10	60036432	0.97	0.75	0.22	0.000182	0.000525087
chr10	60091440	0.55	0.92	-0.37	3.67e-06	1.07255e-05
chr10	60118222	0.65	0.38	0.27	0.00035	0.00100114
chr10	60118261	0.6	0.35	0.25	0.000831	0.00233267
chr10	60118336	0.58	0.32	0.26	0.000413	0.00117718
chr10	60395038	0.33	0.08	0.25	0.000116	0.000335307
chr10	60399283	0.35	0.62	-0.27	0.0017	0.00397396
chr10	60414251	0.79	0.55	0.24	0.00326	0.00575184
chr10	60414258	0.62	0.89	-0.27	0.000287	0.000823868
chr10	60414291	0.62	0.87	-0.25	0.00215	0.00435782
chr10	60425814	0	0.41	-0.41	7.34e-13	2.16287e-12
chr10	60597768	0.82	0.47	0.35	4.16e-06	1.21549e-05
chr10	60802127	0.1	0.31	-0.21	0.00147	0.00346289
chr10	60802216	0.73	0.51	0.22	0.0038	0.00629695
chr10	63342106	0.45	0.8	-0.35	1.78e-05	5.18686e-05
chr10	63342119	0.57	0.8	-0.23	0.00445	0.00695923
chr10	63384760	0.3	0.56	-0.26	0.000586	0.00166188
chr10	63384786	0.19	0.39	-0.2	0.00359	0.00629695
chr10	63384796	0.06	0.26	-0.2	0.000284	0.00081532
chr10	63452503	0.53	0.75	-0.22	0.005	0.00707795
chr10	63662546	0.36	0.94	-0.58	6.42e-22	1.91398e-21
chr10	63705661	0.81	0.56	0.25	0.0056	0.00772117
chr10	63751652	0.89	0.6	0.29	0.000851	0.00238369
chr10	63763072	0.9	0.61	0.29	0.000256	0.00073538
chr10	63764941	0.09	0.34	-0.25	0.000688	0.00194372
chr10	63771274	0.42	0.14	0.28	9.98e-06	2.91154e-05
chr10	63771652	0.55	0.31	0.24	0.00237	0.00478186
chr10	63771673	0.77	0.47	0.3	5.39e-05	0.000156607
chr10	63771717	0.55	0.29	0.26	0.000538	0.00152672
chr10	63771740	0.71	0.43	0.28	0.00011	0.00031803
chr10	63771754	0	0.26	-0.26	1.21e-09	3.5588e-09
chr10	63771977	0	0.29	-0.29	3.61e-05	0.000105013
chr10	63781062	0.74	0.53	0.21	0.0023	0.00464212
chr10	63912935	0.97	0.57	0.4	4.27e-14	1.25867e-13
chr10	63933643	0.98	0.62	0.36	7.75e-07	2.26955e-06
chr10	63953371	0.81	0.6	0.21	0.0032	0.00564713
chr10	63953426	0.77	0.52	0.25	0.00531	0.00748423
chr10	63953435	0.84	0.55	0.29	0.000618	0.00174738
chr10	64049232	0.74	0.5	0.24	0.000868	0.00238369
chr10	64050293	0.14	0.56	-0.42	1.09e-12	3.21168e-12
chr10	64050325	0.7	0.33	0.37	3.22e-09	9.4665e-09
chr10	64050409	0.95	0.59	0.36	3.2e-12	9.42698e-12
chr10	64056536	0.66	0.87	-0.21	0.00195	0.00406389
chr10	64075209	0.91	0.48	0.43	1.82e-09	5.35187e-09
chr10	64091645	0.97	0.57	0.4	7.49e-11	2.20492e-10
chr10	64164905	0.77	0.51	0.26	0.0051	0.00720917
chr10	64493553	0.86	0.55	0.31	6.56e-07	1.92148e-06
chr10	64515017	0.71	0.91	-0.2	0.00356	0.0062462
chr10	64727085	0.58	0.87	-0.29	1.71e-05	4.98334e-05
chr10	64727155	0.64	0.94	-0.3	1.31e-06	3.8339e-06
chr10	64727156	0.62	0.94	-0.32	1.33e-07	3.90155e-07
chr10	64727190	0.64	0.9	-0.26	4.51e-05	0.000131109
chr10	64727191	0.59	0.92	-0.33	1.05e-07	3.08073e-07
chr10	64765169	0.81	0.61	0.2	0.0091	0.00919466
chr10	64765275	0.9	0.67	0.23	0.00536	0.00755387
chr10	64765280	0.91	0.7	0.21	0.00442	0.00691282
chr10	64798966	0.81	0.47	0.34	5.34e-07	1.56443e-06
chr10	64852761	0.84	0.57	0.27	4.75e-05	0.000138065
chr10	64852767	0.55	0.76	-0.21	0.00284	0.00531513
chr10	64901595	0.95	0.68	0.27	2.75e-06	8.04043e-06
chr10	64905304	0.95	0.71	0.24	1.99e-05	5.79729e-05
chr10	64960142	0.52	0.22	0.3	0.00023	0.00066108
chr10	65059297	0.97	0.29	0.68	5.97e-24	1.78e-23
chr10	65131799	0.92	0.7	0.22	0.0055	0.00772117
chr10	65131827	0.72	0.98	-0.26	0.000878	0.00238369
chr10	65208025	0.96	0.71	0.25	2.26e-06	6.60957e-06
chr10	65301634	0.88	0.6	0.28	9.06e-05	0.000262789
chr10	65323749	0.75	0.54	0.21	0.00426	0.00668354
chr10	65323756	0.89	0.69	0.2	0.00127	0.00300833
chr10	65343721	0.54	0.89	-0.35	5.66e-05	0.000164427
chr10	65344250	0.56	0.94	-0.38	2.29e-07	6.71451e-07
chr10	65372065	0.59	0.37	0.22	0.0001	0.000289219
chr10	65375167	0.34	0.56	-0.22	0.00607	0.00781004
chr10	65379365	0.79	0.52	0.27	0.0022	0.00445041
chr10	65400570	0.6	0.91	-0.31	3.14e-07	9.20395e-07
chr10	65419529	0.95	0.71	0.24	3.53e-05	0.000102691
chr10	65419537	0.64	0.89	-0.25	0.000876	0.00238369
chr10	65470636	0.58	0.37	0.21	0.00423	0.006637
chr10	65470838	0.37	0.12	0.25	0.00227	0.00459041
chr10	65470870	0.57	0.34	0.23	0.0055	0.00772117
chr10	65470975	0.26	0.02	0.24	0.000565	0.00160276
chr10	65562946	0.5	0.75	-0.25	8.02e-05	0.000232717
chr10	66101383	0.56	0.24	0.32	0.000222	0.000638214
chr10	66206627	0.53	0.9	-0.37	4.98e-07	1.45907e-06
chr10	66206735	0.57	0.89	-0.32	2.5e-05	7.27918e-05
chr10	66270074	0.31	0.57	-0.26	0.00169	0.00395874
chr10	66270103	0.35	0.84	-0.49	1.7e-09	4.99913e-09
chr10	66270113	0.32	0.77	-0.45	9.96e-08	2.92241e-07
chr10	66380148	0.33	0.59	-0.26	0.000403	0.00114888
chr10	66392531	0.98	0.71	0.27	5.81e-07	1.70199e-06
chr10	66441751	0.81	0.5	0.31	2.07e-06	6.05468e-06
chr10	66493199	0.6	0.36	0.24	0.0025	0.00502323
chr10	66660712	0.9	0.62	0.28	3.69e-05	0.000107334
chr10	66671716	0.51	0.85	-0.34	0.000177	0.00051074
chr10	66671876	0.99	0.67	0.32	7.51e-07	2.19936e-06
chr10	66741133	0.33	0.76	-0.43	2.13e-09	6.26301e-09
chr10	66762165	0.66	0.45	0.21	0.00183	0.00406389
chr10	66762983	0.4	0.96	-0.56	9.09e-19	2.70925e-18
chr10	66763164	0.63	0.92	-0.29	0.000241	0.000692529
chr10	66784351	0.91	0.63	0.28	0.00051	0.00144783
chr10	66785651	0.53	1	-0.47	6.23e-10	1.83283e-09
chr10	66785659	0.75	0.98	-0.23	0.000413	0.00117718
chr10	66793507	0.9	0.62	0.28	4.13e-06	1.20673e-05
chr10	66793584	0.43	0.91	-0.48	1.65e-11	4.85917e-11
chr10	66800689	0.45	0.22	0.23	0.000404	0.0011517
chr10	66812983	0.72	0.93	-0.21	0.00169	0.00395874
chr10	66816328	0.24	0.47	-0.23	0.00314	0.00555141
chr10	66846817	0.97	0.67	0.3	3.44e-07	1.00825e-06
chr10	66870373	0.11	0.57	-0.46	1.09e-10	3.20841e-10
chr10	66870499	0.95	0.68	0.27	1.49e-05	4.34343e-05
chr10	66881097	0.38	0.12	0.26	0.0006	0.00169688
chr10	66883876	0.98	0.65	0.33	2.43e-05	7.07596e-05
chr10	66897542	0.95	0.55	0.4	3.9e-11	1.14826e-10
chr10	66897563	0.45	0.91	-0.46	2.78e-11	8.18583e-11
chr10	66901604	0.88	0.6	0.28	5.93e-06	1.73165e-05
chr10	66901697	0.98	0.59	0.39	1.63e-13	4.80403e-13
chr10	66932150	0.98	0.77	0.21	0.00262	0.00525228
chr10	66957956	0.6	0.92	-0.32	1.85e-07	5.42542e-07
chr10	67016548	0.96	0.73	0.23	3.42e-06	9.99587e-06
chr10	67020522	0.39	0.74	-0.35	0.000159	0.000459013
chr10	67031217	0.28	0.49	-0.21	0.0069	0.00825685
chr10	67031304	0.46	0.25	0.21	0.0013	0.00307258
chr10	67109324	0.22	0.44	-0.22	0.0052	0.00733927
chr10	67216751	0.75	0.52	0.23	0.0021	0.00425741
chr10	67249749	0.89	0.67	0.22	0.0036	0.00629695
chr10	67350984	0.11	0.33	-0.22	0.0015	0.00352519
chr10	67430104	0.95	0.74	0.21	0.00521	0.00735324
chr10	67430105	0.99	0.63	0.36	3.48e-08	1.02183e-07
chr10	67476577	0.95	0.68	0.27	1.35e-06	3.95079e-06
chr10	67583660	0.84	0.42	0.42	7.33e-11	2.15783e-10
chr10	67583694	0.79	0.41	0.38	1.16e-08	3.40817e-08
chr10	67623199	0.87	0.6	0.27	3.22e-07	9.43825e-07
chr10	67699528	0	0.25	-0.25	1.43e-09	4.20545e-09
chr10	67700974	0.84	0.62	0.22	0.00412	0.00647494
chr10	67707191	0.8	0.53	0.27	0.0033	0.00581278
chr10	67759277	0	0.36	-0.36	2.29e-08	6.72566e-08
chr10	67759322	0.01	0.32	-0.31	2.69e-06	7.8652e-06
chr10	67817835	0.02	0.38	-0.36	1.77e-07	5.19101e-07
chr10	67824972	0	0.49	-0.49	2.72e-20	8.10809e-20
chr10	67832635	0.94	0.64	0.3	5.18e-06	1.51302e-05
chr10	67832636	0.94	0.66	0.28	2.39e-07	7.00742e-07
chr10	67832642	0.9	0.61	0.29	2.52e-05	7.33725e-05
chr10	67832643	0.95	0.62	0.33	4.75e-09	1.39619e-08
chr10	67832691	0.96	0.73	0.23	6.64e-05	0.000192802
chr10	67832692	0.98	0.7	0.28	2.02e-09	5.93973e-09
chr10	67858415	0.75	0.52	0.23	0.00719	0.00846946
chr10	67886111	0.8	0.56	0.24	0.0023	0.00464212
chr10	67941324	0.41	0.69	-0.28	0.00536	0.00755387
chr10	68103901	0.49	0.74	-0.25	0.00274	0.00531513
chr10	68103991	0.32	0.59	-0.27	0.00089	0.00238369
chr10	68123570	0.62	0.35	0.27	0.00064	0.00180907
chr10	68125222	0.93	0.64	0.29	5.56e-07	1.62882e-06
chr10	68146142	0.87	0.6	0.27	0.001	0.00238369
chr10	68146181	0.88	0.67	0.21	0.00505	0.00714785
chr10	68146188	0.72	0.4	0.32	0.000525	0.0014901
chr10	68151555	0.45	0.18	0.27	0.000152	0.000438886
chr10	68151556	0.4	0.17	0.23	0.00181	0.00406389
chr10	68158704	0.47	0.21	0.26	0.00458	0.00707795
chr10	68180398	0.66	0.46	0.2	0.0032	0.00564713
chr10	68191221	0.97	0.68	0.29	2.04e-10	6.00359e-10
chr10	68201290	0.92	0.63	0.29	4.41e-05	0.00012821
chr10	68214886	0.41	0.18	0.23	0.000928	0.00238369
chr10	68285678	0.45	0.25	0.2	0.00189	0.00406389
chr10	68305655	0.4	0.64	-0.24	0.00192	0.00406389
chr10	68305786	0.04	0.25	-0.21	0.003	0.00531513
chr10	68306991	0.61	0.9	-0.29	1.95e-05	5.681e-05
chr10	68325626	0.47	0.19	0.28	0.000174	0.000502115
chr10	68325761	0.47	0	0.47	1.44e-13	4.24415e-13
chr10	68325762	0.48	0	0.48	1.06e-20	3.15984e-20
chr10	68326512	0.87	0.6	0.27	0.00753	0.00870795
chr10	68328285	0.41	0.64	-0.23	0.00554	0.00772117
chr10	68354975	0.82	0.59	0.23	0.000463	0.00131868
chr10	68354996	0.91	0.67	0.24	2.64e-05	7.68577e-05
chr10	68359584	0.91	0.63	0.28	6.33e-06	1.84828e-05
chr10	68359585	0.91	0.69	0.22	0.000894	0.00238369
chr10	68362454	0.45	0.68	-0.23	0.0039	0.00629695
chr10	68365109	0.55	0.76	-0.21	0.00168	0.00393556
chr10	68368348	0.68	0.48	0.2	0.00205	0.00416429
chr10	68435565	0.92	0.49	0.43	4.99e-08	1.4649e-07
chr10	68445226	0.72	0.44	0.28	0.001	0.00238369
chr10	68453561	0.67	0.47	0.2	0.00665	0.00825685
chr10	68454519	0.26	0.52	-0.26	0.000204	0.000586706
chr10	68454977	0.47	0.67	-0.2	0.0093	0.00937806
chr10	68518966	0.88	0.57	0.31	3.34e-07	9.7897e-07
chr10	68518993	0.93	0.56	0.37	1.6e-10	4.70904e-10
chr10	68519064	0.91	0.62	0.29	3.17e-07	9.29177e-07
chr10	68524353	0.43	0.63	-0.2	0.00238	0.00480184
chr10	68555961	0.81	0.58	0.23	0.00502	0.0071059
chr10	68599383	0.97	0.75	0.22	2.38e-07	6.97811e-07
chr10	68639535	0.9	0.63	0.27	0.000591	0.00167594
chr10	68668622	0.42	0	0.42	4.94e-21	1.47265e-20
chr10	68702989	0.99	0.66	0.33	3.71e-07	1.08731e-06
chr10	68716262	0.91	0.7	0.21	0.00279	0.00531513
chr10	68756312	0.77	0.5	0.27	8.58e-05	0.000248912
chr10	68756810	0	0.2	-0.2	0.000394	0.00112616
chr10	68769314	0.89	0.69	0.2	0.0079	0.00870795
chr10	68820021	0.91	0.57	0.34	1.28e-07	3.75497e-07
chr10	68820107	0.73	0.52	0.21	0.00374	0.00629695
chr10	68823568	0.97	0.71	0.26	2.6e-08	7.63556e-08
chr10	68966478	0.72	0.42	0.3	1.44e-08	4.23034e-08
chr10	68966527	0.84	0.62	0.22	2.46e-06	7.19366e-06
chr10	68966532	0.84	0.6	0.24	4.93e-07	1.44444e-06
chr10	68966539	0.78	0.52	0.26	2.32e-07	6.8024e-07
chr10	68973249	0.98	0.6	0.38	8.35e-11	2.45802e-10
chr10	69140531	0.29	0.52	-0.23	0.0006	0.00169688
chr11	7996	0.77	0.51	0.26	0.00159	0.00373445
chr11	17676	0.44	0.19	0.25	0.00525	0.007409
chr11	18740	0.49	0.25	0.24	0.00013	0.000375606
chr11	26900	0.07	0.27	-0.2	0.00265	0.00531177
chr11	26959	0.21	0.43	-0.22	0.0029	0.00531513
chr11	46520	0.74	0.5	0.24	0.00832	0.00902709
chr11	46539	0.51	0.31	0.2	0.0048	0.00707795
chr11	50543	0.92	0.71	0.21	0.000705	0.00198648
chr11	204623	0.74	0.47	0.27	0.00539	0.00759557
chr11	393261	0.4	0.62	-0.22	0.0026	0.00521268
chr11	462996	0.74	0.21	0.53	6.7e-09	1.96904e-08
chr11	495160	0.81	0.6	0.21	0.00108	0.00257275
chr11	495197	0.85	0.61	0.24	7.58e-05	0.000219989
chr11	495214	0.85	0.64	0.21	0.00056	0.00158869
chr11	495222	0.7	0.49	0.21	0.00193	0.00406389
chr11	495231	0.81	0.56	0.25	0.000128	0.000369851
chr11	495233	0.86	0.61	0.25	2.07e-05	6.0299e-05
chr11	495258	0.68	0.44	0.24	0.000533	0.00151265
chr11	786492	0.35	0.66	-0.31	9.07e-06	2.64656e-05
chr11	847308	0.94	0.69	0.25	0.000519	0.0014732
chr11	852666	0.65	0.42	0.23	0.00815	0.0088611
chr11	856170	0.76	0.53	0.23	0.0025	0.00502323
chr11	857934	0.25	0.53	-0.28	0.00936	0.00943781
chr11	892111	0.61	0.88	-0.27	0.00229	0.00463045
chr11	995640	0.84	0.35	0.49	5.48e-12	1.61422e-11
chr11	996917	0.13	0.45	-0.32	3.88e-08	1.13921e-07
chr11	1006717	0.14	0.79	-0.65	4.03e-19	1.20117e-18
chr11	1063359	0.92	0.59	0.33	5.53e-06	1.61506e-05
chr11	1179759	0.97	0.75	0.22	0.00414	0.00650599
chr11	1223390	0.54	0.27	0.27	0.000519	0.0014732
chr11	1249684	0.56	0.3	0.26	0.00126	0.00298483
chr11	1332329	0.02	0.51	-0.49	7.78e-15	2.29369e-14
chr11	1610980	0.18	0.42	-0.24	0.00519	0.00733472
chr11	1700364	0.93	0.73	0.2	0.00047	0.00133845
chr11	1708210	0.84	0.58	0.26	0.000194	0.000559548
chr11	1819626	0.75	0.49	0.26	0.00238	0.00480184
chr11	1906622	0.57	0.36	0.21	0.00137	0.00323637
chr11	1964578	0.53	0.74	-0.21	0.00711	0.00837654
chr11	2057626	0.73	0.51	0.22	0.00169	0.00395874
chr11	2156543	0.32	0.11	0.21	0.00312	0.00551646
chr11	2156553	0.3	0.06	0.24	0.000337	0.000964181
chr11	2156559	0.47	0.26	0.21	0.0017	0.00397396
chr11	2226139	0.39	0.7	-0.31	0.000438	0.00124795
chr11	2226186	0.27	0.58	-0.31	0.000456	0.00129888
chr11	2335549	0.44	0.71	-0.27	0.000446	0.00127057
chr11	2427243	0.93	0.63	0.3	1.3e-07	3.8136e-07
chr11	2472133	0.71	0.94	-0.23	0.000886	0.00238369
chr11	2753249	0.88	0.65	0.23	0.00903	0.00913311
chr11	2761006	0.58	0.82	-0.24	1.64e-05	4.77974e-05
chr11	2761737	0.59	0.16	0.43	9.67e-05	0.000280419
chr11	2761767	0.53	0.83	-0.3	4e-05	0.000116324
chr11	2767224	0.97	0.58	0.39	5.7e-12	1.67901e-11
chr11	2767225	0.99	0.66	0.33	1.56e-12	4.59628e-12
chr11	2770425	0.7	0.39	0.31	4.49e-05	0.00013053
chr11	2770431	0.8	0.47	0.33	4.21e-06	1.23008e-05
chr11	2770471	0.69	0.42	0.27	0.000277	0.000795332
chr11	2801070	0.35	0.93	-0.58	6.39e-21	1.90489e-20
chr11	2857131	0.68	0.9	-0.22	0.00133	0.00314284
chr11	2948032	0.58	0.78	-0.2	0.00603	0.00775922
chr11	2989518	0.59	0.8	-0.21	0.0065	0.00825685
chr11	3177802	0.45	0.23	0.22	0.00366	0.00629695
chr11	3213571	0.69	0.89	-0.2	0.00227	0.00459041
chr11	3304684	0.59	0.81	-0.22	0.0052	0.00733927
chr11	3782909	0.9	0.7	0.2	0.0025	0.00502323
chr11	4162118	0.75	0.44	0.31	0.0011	0.00261449
chr11	4190936	0.87	0.61	0.26	2.89e-05	8.41162e-05
chr11	4195515	0.37	0.58	-0.21	0.00274	0.00531513
chr11	4195520	0.28	0.53	-0.25	9.37e-05	0.000271747
chr11	4203722	0.64	0.44	0.2	0.0046	0.00707795
chr11	4222205	0.63	0.85	-0.22	0.00207	0.00420447
chr11	4235621	0.84	0.62	0.22	0.0071	0.00836489
chr11	4250780	0.65	0.44	0.21	0.0096	0.00965163
chr11	4250796	0.42	0.18	0.24	0.0026	0.00521268
chr11	4362414	0.8	0.58	0.22	0.0002	0.000575269
chr11	4431502	0.46	0.66	-0.2	0.0021	0.00425741
chr11	4448816	0.84	0.63	0.21	0.0086	0.00910316
chr11	4492186	0.49	0.72	-0.23	0.00156	0.00366469
chr11	4514626	0.95	0.74	0.21	0.000699	0.00197251
chr11	4547482	0.61	0.84	-0.23	0.00358	0.00628088
chr11	4547506	0.42	0.68	-0.26	0.00269	0.00531513
chr11	4555279	0.83	0.62	0.21	0.00183	0.00406389
chr11	4555301	0.8	0.6	0.2	0.00724	0.00851899
chr11	4555378	0.87	0.65	0.22	0.000476	0.0013554
chr11	4555413	0.81	0.57	0.24	0.000623	0.00176141
chr11	4555416	0.86	0.65	0.21	0.00138	0.00325973
chr11	4560914	0.01	0.31	-0.3	7.84e-10	2.30627e-09
chr11	4569129	0.69	0.45	0.24	0.00231	0.00466207
chr11	4574869	0.35	0	0.35	1.64e-12	4.83194e-12
chr11	5046132	0.95	0.74	0.21	2.17e-06	6.34672e-06
chr11	5052459	0.04	0.36	-0.32	1.05e-05	3.06293e-05
chr11	5052461	0.04	0.35	-0.31	1.4e-05	4.08156e-05
chr11	5177775	0.53	0.32	0.21	0.000435	0.00123946
chr11	5297024	0.39	0.15	0.24	0.00475	0.00707795
chr11	5317898	0.73	0.49	0.24	0.00293	0.00531513
chr11	5387477	0.43	0.79	-0.36	2.27e-09	6.67452e-09
chr11	5658660	0.52	0.29	0.23	0.00106	0.0025255
chr11	5715339	0.79	0.56	0.23	0.000634	0.00179228
chr11	5796539	0	0.23	-0.23	0.00064	0.00180907
chr11	5796541	0.02	0.23	-0.21	0.00376	0.00629695
chr11	6519490	0.26	0.62	-0.36	2.31e-06	6.75564e-06
chr11	6578782	0.7	0.91	-0.21	0.0019	0.00406389
chr11	6595340	0.38	0.15	0.23	0.0012	0.00284393
chr11	6597387	0.95	0.7	0.25	6.88e-05	0.000199743
chr11	6597412	0.91	0.7	0.21	0.00188	0.00406389
chr11	6885040	0.78	0.47	0.31	0.000423	0.0012055
chr11	6892327	0.64	0.33	0.31	6.92e-07	2.02679e-06
chr11	7097897	0.62	0.4	0.22	0.00692	0.00825685
chr11	7910284	0.61	0.88	-0.27	6.9e-06	2.01437e-05
chr11	7981767	0.52	0.9	-0.38	2.34e-10	6.88615e-10
chr11	8403864	0.7	0.26	0.44	2.82e-13	8.31066e-13
chr11	8403881	0.66	0.26	0.4	1.4e-11	4.1231e-11
chr11	8412077	0.6	0.31	0.29	1.76e-05	5.12873e-05
chr11	8753656	0.93	0.72	0.21	0.000676	0.00191005
chr11	8753660	0.98	0.73	0.25	9.56e-06	2.78927e-05
chr11	8753670	0.92	0.7	0.22	0.00046	0.00131019
chr11	9428008	0.33	0.54	-0.21	0.00629	0.00807223
chr11	9527775	0.69	0.42	0.27	0.00643	0.00823113
chr11	11521042	0.45	0.75	-0.3	0.00509	0.00720387
chr11	12014920	1	0.75	0.25	0.000327	0.000935756
chr11	12132818	0.61	0.41	0.2	0.009	0.00910316
chr11	14063983	0.3	0.81	-0.51	8.15e-11	2.39916e-10
chr11	14063984	0.32	0.89	-0.57	4.75e-13	1.39976e-12
chr11	14519629	0.51	0.76	-0.25	0.0076	0.00870795
chr11	14901328	0.26	0.46	-0.2	0.0021	0.00425741
chr11	15015581	0.81	0.61	0.2	0.00124	0.00293787
chr11	15113087	0.89	0.62	0.27	0.00518	0.00732077
chr11	15113133	0.78	0.44	0.34	0.00179	0.00406389
chr11	15113136	0.69	0.41	0.28	0.0064	0.00819321
chr11	15221992	0.49	0.78	-0.29	0.00396	0.00629695
chr11	15239795	0.56	0.88	-0.32	1.37e-05	3.99427e-05
chr11	15575466	0.88	0.62	0.26	0.00599	0.00772117
chr11	15771317	0.27	0.55	-0.28	0.000385	0.0011006
chr11	15771367	0.01	0.53	-0.52	1.5e-19	4.47106e-19
chr11	15889943	0.24	0.45	-0.21	0.000961	0.00238369
chr11	16067929	0.47	0.96	-0.49	1.44e-12	4.24277e-12
chr11	16067930	0.35	0.94	-0.59	2.32e-12	6.83504e-12
chr11	16490771	0.66	0.43	0.23	0.0081	0.00880736
chr11	16512732	0.74	0.49	0.25	0.00464	0.00707795
chr11	16749245	0.76	0.35	0.41	2.08e-06	6.08388e-06
chr11	16749246	0.8	0.43	0.37	0.000235	0.000675371
chr11	16785689	0.89	0.66	0.23	0.000252	0.000723952
chr11	16805323	0.08	0.28	-0.2	0.0031	0.00548151
chr11	16979569	0.4	0.61	-0.21	0.0003	0.000858899
chr11	18384464	0.99	0.69	0.3	2.12e-15	6.25086e-15
chr11	18840180	0.59	0.91	-0.32	4.19e-06	1.22424e-05
chr11	18925793	0.61	0.82	-0.21	0.000515	0.00146193
chr11	18925795	0.55	0.8	-0.25	4.76e-05	0.000138355
chr11	18925869	0.62	0.85	-0.23	0.000103	0.000297865
chr11	19334940	0.01	0.34	-0.33	5.67e-15	1.67167e-14
chr11	19434725	0.26	0.47	-0.21	0.0039	0.00629695
chr11	19700883	0.83	0.61	0.22	0.000152	0.000438886
chr11	19700980	0.8	0.52	0.28	5.94e-06	1.73457e-05
chr11	20809056	0.71	0.4	0.31	6.86e-06	2.00271e-05
chr11	20809071	0.49	0.27	0.22	0.000921	0.00238369
chr11	20888980	0.64	0.43	0.21	0.0038	0.00629695
chr11	21212970	0.95	0.54	0.41	3.42e-15	1.00835e-14
chr11	21254519	0.84	0.63	0.21	0.0071	0.00836489
chr11	21480871	0.47	0.25	0.22	0.000927	0.00238369
chr11	21676780	0.38	0.04	0.34	3.11e-06	9.0913e-06
chr11	21751798	0.86	0.65	0.21	0.0062	0.00795801
chr11	21878984	0.65	0.94	-0.29	1.09e-07	3.19798e-07
chr11	21890857	0.19	0.44	-0.25	0.000892	0.00238369
chr11	21940745	0.52	0.23	0.29	1.04e-05	3.03383e-05
chr11	21960499	0.12	0.36	-0.24	0.00273	0.00531513
chr11	21960506	0.08	0.36	-0.28	0.000139	0.000401497
chr11	21960514	0.06	0.28	-0.22	0.00262	0.00525228
chr11	21960519	0.06	0.29	-0.23	0.00133	0.00314284
chr11	21960560	0.19	0.42	-0.23	0.00841	0.00910316
chr11	21960569	0.14	0.46	-0.32	0.000236	0.000678234
chr11	21960573	0.19	0.44	-0.25	0.00322	0.00568195
chr11	22410258	0.36	0.62	-0.26	0.000897	0.00238369
chr11	22469626	0.62	0.9	-0.28	1.14e-06	3.3369e-06
chr11	23266467	0.93	0.53	0.4	9.15e-10	2.69147e-09
chr11	23638976	0.97	0.73	0.24	6.23e-06	1.81912e-05
chr11	23833200	0.32	0.73	-0.41	1.53e-08	4.49457e-08
chr11	24464411	0.7	0.35	0.35	3.87e-06	1.13091e-05
chr11	25008933	0.26	0.04	0.22	1.12e-05	3.26672e-05
chr11	27175495	0.33	0.58	-0.25	0.00013	0.000375606
chr11	27175505	0.23	0.44	-0.21	0.000775	0.00218202
chr11	35806397	0.63	0.22	0.41	1.51e-09	4.44062e-09
chr11	35807436	0.63	0.23	0.4	2.99e-09	8.79057e-09
chr11	35808215	0.62	0.88	-0.26	5.88e-06	1.71707e-05
chr11	35874281	0.66	0.3	0.36	3.24e-06	9.47075e-06
chr11	35874282	0.72	0.26	0.46	5.07e-13	1.49404e-12
chr11	35875493	0.47	0.69	-0.22	0.0024	0.0048331
chr11	35876747	0.53	0.82	-0.29	3.08e-05	8.96315e-05
chr11	39731079	0.53	0.3	0.23	0.00151	0.00354844
chr11	44272195	0.45	0.25	0.2	0.0021	0.00425741
chr11	48129477	0.8	0.59	0.21	0.00156	0.00366469
chr11	52443872	0.46	0.24	0.22	3.74e-05	0.000108783
chr11	60481851	0.5	0.72	-0.22	0.0071	0.00836489
chr11	63484932	0.4	0.69	-0.29	0.00351	0.00615946
chr11	63806897	0.84	0.6	0.24	0.00185	0.00406389
chr11	63899444	0.66	0.32	0.34	0.000731	0.00205916
chr11	63931246	0.25	0.56	-0.31	0.000161	0.000464762
chr11	63931289	0.36	0.56	-0.2	0.0033	0.00581278
chr11	63931366	0.29	0.49	-0.2	0.007	0.00825685
chr11	64137585	0.9	0.64	0.26	0.00701	0.00826848
chr11	64230827	0.45	0.66	-0.21	0.0036	0.00629695
chr11	64294527	0.38	0.17	0.21	0.00911	0.00920461
chr11	64294548	0.38	0.18	0.2	0.001	0.00238369
chr11	65096984	0	0.26	-0.26	1.78e-10	5.23866e-10
chr11	66204162	0.69	0.37	0.32	0.00106	0.0025255
chr11	66226658	0.64	0.87	-0.23	0.00323	0.00569945
chr11	66226887	0.77	0.51	0.26	0.000253	0.000726813
chr11	66811397	0.39	0.63	-0.24	0.0066	0.00825685
chr11	66830019	0.29	0.51	-0.22	0.0036	0.00629695
chr11	67121648	0.79	0.58	0.21	0.00973	0.00977239
chr11	67314541	0.51	0.84	-0.33	8.13e-07	2.38072e-06
chr11	67415779	0.38	0.9	-0.52	1.12e-10	3.29669e-10
chr11	67503452	0.59	0.36	0.23	0.00887	0.00910316
chr11	67503529	0.43	0.63	-0.2	0.0021	0.00425741
chr11	67508231	0.24	0.52	-0.28	0.00928	0.00936621
chr11	67509642	0.55	0.35	0.2	0.00509	0.00720387
chr11	67689317	0.8	0.44	0.36	2.13e-05	6.20424e-05
chr11	67704953	0.74	0.53	0.21	0.0004	0.00114038
chr11	67741551	0.84	0.57	0.27	2.56e-05	7.45348e-05
chr11	68051504	0.55	0.26	0.29	4.83e-06	1.41093e-05
chr11	68330796	0.87	0.65	0.22	0.00471	0.00707795
chr11	68331829	0.47	0.7	-0.23	0.00719	0.00846946
chr11	68473121	0.66	0.44	0.22	0.0011	0.00261449
chr11	68473136	0.44	0.68	-0.24	0.009	0.00910316
chr11	68789956	0.8	0.55	0.25	0.0036	0.00629695
chr11	68790000	0.91	0.67	0.24	0.000784	0.00220711
chr11	68790001	0.97	0.72	0.25	0.00356	0.0062462
chr11	69283063	0.62	0.39	0.23	0.00981	0.0098433
chr11	69675522	0.9	0.61	0.29	7.67e-05	0.000222593
chr11	69728131	0.44	0.2	0.24	0.004	0.00629695
chr11	69728191	0.44	0.11	0.33	0.000394	0.00112616
chr11	69728229	0.42	0.2	0.22	0.0037	0.00629695
chr11	69816005	0.87	0.65	0.22	0.00867	0.00910316
chr11	70516255	0.81	0.51	0.3	7.52e-06	2.19501e-05
chr11	70672379	0.44	0.65	-0.21	0.0061	0.00783981
chr11	70921989	0.7	0.39	0.31	0.00043	0.00122529
chr11	72968654	0.57	0.81	-0.24	0.00256	0.00514243
chr11	73897408	0.66	0.43	0.23	0.000959	0.00238369
chr11	73897419	0.82	0.56	0.26	4.63e-05	0.000134587
chr11	74219876	0.83	0.55	0.28	7.83e-05	0.000227222
chr11	74219933	0.92	0.67	0.25	3.1e-05	9.02124e-05
chr11	74453551	0.06	0.26	-0.2	0.000888	0.00238369
chr11	75985560	0.48	0.22	0.26	0.0062	0.00795801
chr11	76022740	0.43	0.21	0.22	0.00037	0.00105796
chr11	76197533	0.46	0.2	0.26	0.00429	0.00673
chr11	76358348	0.4	0.64	-0.24	0.00187	0.00406389
chr11	76367007	0.55	0.34	0.21	0.0054	0.00760024
chr11	76671886	0.67	0.91	-0.24	9.78e-05	0.000283599
chr11	76731024	0.8	0.6	0.2	0.0061	0.00783981
chr11	76835079	0.36	0.68	-0.32	0.000171	0.000493494
chr11	76890980	0.71	0.92	-0.21	0.00277	0.00531513
chr11	76939287	0.55	0.28	0.27	0.000356	0.00101818
chr11	76977748	0.78	0.41	0.37	8.79e-05	0.000254982
chr11	76978819	0.63	0.37	0.26	0.00178	0.00406389
chr11	76982638	0.89	0.69	0.2	1.89e-05	5.50665e-05
chr11	77027758	0.84	0.63	0.21	0.00338	0.00595186
chr11	77090323	0.95	0.69	0.26	0.000232	0.000666797
chr11	77095212	0.69	0.45	0.24	0.000219	0.000629635
chr11	77095214	0.53	0.3	0.23	0.000211	0.000606751
chr11	77095271	0.64	0.3	0.34	7.66e-08	2.248e-07
chr11	77095273	0.47	0.22	0.25	3.4e-05	9.89199e-05
chr11	77096853	0.48	0.27	0.21	0.0087	0.00910316
chr11	77100437	0.93	0.68	0.25	1.2e-07	3.52045e-07
chr11	77100495	0.81	0.58	0.23	5.24e-05	0.000152262
chr11	77100919	0.79	0.58	0.21	0.000322	0.000921517
chr11	77100961	0.72	0.47	0.25	1.71e-05	4.98334e-05
chr11	77100971	0.64	0.44	0.2	0.00121	0.00286746
chr11	77101044	0.7	0.45	0.25	1.58e-05	4.60522e-05
chr11	77109089	0.61	0.41	0.2	0.00125	0.00296135
chr11	77132624	0.8	0.31	0.49	1.02e-12	3.00547e-12
chr11	77144003	0.71	0.49	0.22	0.0075	0.00870795
chr11	77154089	0.86	0.65	0.21	0.000162	0.000467634
chr11	77161525	0.93	0.72	0.21	0.0005	0.00141964
chr11	77183931	0.57	0.78	-0.21	0.00586	0.00772117
chr11	77184015	0.54	0.75	-0.21	0.0001	0.000289219
chr11	77268216	0.78	0.51	0.27	0.0004	0.00114038
chr11	77279670	0.6	0.97	-0.37	2.97e-07	8.70601e-07
chr11	77279686	0.62	0.97	-0.35	1.16e-06	3.39539e-06
chr11	77279755	0.67	0.97	-0.3	1.76e-05	5.12873e-05
chr11	77310928	0.93	0.71	0.22	0.00211	0.0042775
chr11	77317421	0.65	0.92	-0.27	5.22e-06	1.52467e-05
chr11	77378573	0.86	0.62	0.24	0.00643	0.00823113
chr11	77472060	0.32	0.55	-0.23	0.0054	0.00760024
chr11	77472065	0.46	0.7	-0.24	0.0003	0.000858899
chr11	77472690	0.76	0.54	0.22	0.00364	0.00629695
chr11	77472698	0.95	0.7	0.25	1.38e-05	4.02338e-05
chr11	77472703	0.95	0.74	0.21	0.000121	0.000349697
chr11	77472734	0.7	0.42	0.28	0.000218	0.000626777
chr11	77486954	0.8	0.57	0.23	0.000278	0.000798185
chr11	77503012	0.93	0.71	0.22	0.0023	0.00464212
chr11	77503056	0.95	0.73	0.22	0.00442	0.00691282
chr11	77540839	0.62	0.84	-0.22	0.0022	0.00445041
chr11	77544648	0.78	0.57	0.21	0.0053	0.00747034
chr11	77569271	0.2	0.61	-0.41	6.67e-06	1.94737e-05
chr11	77569295	0.24	0.67	-0.43	4.12e-06	1.20382e-05
chr11	77573679	0.49	0.26	0.23	0.00165	0.00386604
chr11	77573692	0.72	0.41	0.31	1.58e-05	4.60522e-05
chr11	77586595	0.44	0.66	-0.22	0.00353	0.00619413
chr11	77589869	0.53	0.74	-0.21	0.00181	0.00406389
chr11	77595188	0.82	0.59	0.23	0.000476	0.0013554
chr11	77630116	0.7	0.4	0.3	3.03e-05	8.81807e-05
chr11	77654061	0.72	0.5	0.22	0.00145	0.00341628
chr11	77732185	0.94	0.72	0.22	0.000882	0.00238369
chr11	77820905	0.56	0.77	-0.21	0.0019	0.00406389
chr11	77820990	0.88	0.67	0.21	0.00587	0.00772117
chr11	77820991	0.93	0.6	0.33	7.34e-05	0.000213046
chr11	77829372	0.46	0.68	-0.22	0	0
chr11	77883535	0.39	0.64	-0.25	0.00248	0.00499225
chr11	77883541	0.54	0.83	-0.29	0.000133	0.000384233
chr11	77883567	0.68	0.89	-0.21	0.00146	0.00343957
chr11	77897698	0.69	0.89	-0.2	0.003	0.00531513
chr11	77940638	0.83	0.6	0.23	0.00771	0.00870795
chr11	77953783	0.38	0.67	-0.29	0.00322	0.00568195
chr11	78061387	0.82	0.6	0.22	0.00109	0.00259638
chr11	78086632	0.08	0.28	-0.2	0.00212	0.0042976
chr11	78105319	0.48	0.68	-0.2	0.0056	0.00772117
chr11	78114014	0.61	0.3	0.31	5.2e-06	1.51885e-05
chr11	78114026	0.69	0.48	0.21	0.0027	0.00531513
chr11	78149616	0.27	0.49	-0.22	0.00906	0.009163
chr11	78149652	0.47	0.67	-0.2	0.0087	0.00910316
chr11	78149661	0.18	0.45	-0.27	0.000463	0.00131868
chr11	78252910	0.65	0.44	0.21	0.0061	0.00783981
chr11	78316989	0.49	0.29	0.2	0.0055	0.00772117
chr11	78358716	0.84	0.62	0.22	0.00182	0.00406389
chr11	78383983	0.78	0.56	0.22	0.00137	0.00323637
chr11	78403442	0.88	0.66	0.22	0.00542	0.00762808
chr11	78482155	0.79	0.57	0.22	0.0039	0.00629695
chr11	78493231	0.96	0.71	0.25	0.000183	0.000527956
chr11	78535831	0.07	0.27	-0.2	0.000813	0.0022826
chr11	78618812	0.81	0.57	0.24	0.0033	0.00581278
chr11	78623545	0.32	0.57	-0.25	0.00769	0.00870795
chr11	78640242	0.81	0.55	0.26	0.00725	0.0085306
chr11	78640258	0.69	0.45	0.24	0.0072	0.00847261
chr11	78654597	0.74	0.52	0.22	0.00775	0.00870795
chr11	78655157	0.07	0.33	-0.26	0.00214	0.00433777
chr11	78655233	0.34	0.56	-0.22	0.0076	0.00870795
chr11	78661737	0.68	0.44	0.24	0.0084	0.00910316
chr11	78661774	0.66	0.87	-0.21	0.00536	0.00755387
chr11	78661855	0.45	0.24	0.21	0.00475	0.00707795
chr11	78666407	0.27	0.5	-0.23	0.001	0.00238369
chr11	78678275	0.45	0.24	0.21	0.0031	0.00548151
chr11	78776851	0.76	0.5	0.26	0.00788	0.00870795
chr11	78808298	0.54	0.3	0.24	0.000239	0.000686812
chr11	78858785	0.39	0.63	-0.24	0.0098	0.00983341
chr11	78859522	0.83	0.6	0.23	0.00357	0.00626356
chr11	78863991	0.91	0.7	0.21	0.000426	0.00121398
chr11	78894672	0.85	0.62	0.23	0.000793	0.00223226
chr11	78966989	0.11	0.35	-0.24	5.58e-05	0.00016211
chr11	78967040	0.16	0.38	-0.22	0.000991	0.00238369
chr12	142354	0.8	0.57	0.23	0.00127	0.00300833
chr12	142378	0.78	0.53	0.25	0.000817	0.00229371
chr12	142387	0.82	0.6	0.22	0.00216	0.00437788
chr12	186179	0.66	0.46	0.2	0.0026	0.00521268
chr12	223136	0.45	0.67	-0.22	0.0085	0.00910316
chr12	253114	0.53	0.81	-0.28	0.00012	0.000346818
chr12	283236	0.65	0.41	0.24	0.00329	0.00580408
chr12	285458	0.34	0.62	-0.28	0.000302	0.000864595
chr12	285549	0.89	0.57	0.32	9.84e-07	2.88082e-06
chr12	340505	0.25	0.47	-0.22	0.00254	0.00510279
chr12	340593	0.47	0.67	-0.2	0.0043	0.00673641
chr12	340775	0.26	0.48	-0.22	0.000362	0.00103522
chr12	340811	0.52	0.73	-0.21	0.0012	0.00284393
chr12	340980	0.39	0.67	-0.28	0.00352	0.0061768
chr12	341859	0.83	0.55	0.28	0.0011	0.00261449
chr12	381280	0.84	0.62	0.22	0.00552	0.00772117
chr12	387733	0.49	0.73	-0.24	0.00328	0.00578669
chr12	404690	0.95	0.74	0.21	0.000471	0.00134127
chr12	415726	0.76	0.97	-0.21	0.00334	0.00588237
chr12	415759	0.49	0.76	-0.27	0.00815	0.0088611
chr12	421932	0.11	0.42	-0.31	0.00516	0.00729287
chr12	427635	0.57	0.34	0.23	0.0069	0.00825685
chr12	435024	0.53	0.33	0.2	0.00367	0.00629695
chr12	435060	0.63	0.42	0.21	0.00242	0.00487294
chr12	458742	0.55	0.86	-0.31	0.00629	0.00807223
chr12	530496	0.66	0.38	0.28	0.000409	0.00116586
chr12	530562	0.8	0.59	0.21	0.00348	0.0061164
chr12	530605	0.89	0.67	0.22	2.8e-05	8.15037e-05
chr12	530606	0.84	0.62	0.22	0.00161	0.00377323
chr12	530650	0.89	0.69	0.2	8.78e-05	0.000254692
chr12	530661	0.85	0.58	0.27	3.42e-06	9.99587e-06
chr12	541927	0.02	0.26	-0.24	0.00022	0.000632491
chr12	559093	0.88	0.65	0.23	0.000317	0.000907294
chr12	560441	0.76	0.55	0.21	0.003	0.00531513
chr12	659335	0.65	0.4	0.25	0.00192	0.00406389
chr12	669823	0.39	0.61	-0.22	0.00479	0.00707795
chr12	689106	0.91	0.71	0.2	0.00335	0.00589976
chr12	690292	0.83	0.62	0.21	0.000768	0.0021625
chr12	690350	0.8	0.57	0.23	0.000424	0.00120833
chr12	691761	0.72	0.39	0.33	0.000173	0.000499243
chr12	744051	0.72	0.5	0.22	0.00594	0.00772117
chr12	744209	0.54	0.32	0.22	9.61e-05	0.000278685
chr12	753445	0.79	0.45	0.34	0.000339	0.000969867
chr12	792274	0.79	0.5	0.29	2.95e-05	8.58578e-05
chr12	796775	0.79	0.56	0.23	0.000205	0.000589567
chr12	799817	0.61	0.3	0.31	0.000558	0.00158305
chr12	811386	0.01	0.23	-0.22	5.44e-06	1.58882e-05
chr12	832324	0.43	0.7	-0.27	0.000446	0.00127057
chr12	847093	0.07	0.35	-0.28	7.54e-05	0.000218832
chr12	913850	0.39	0.13	0.26	0.000119	0.000343942
chr12	913888	0.8	0.59	0.21	0.00308	0.00545519
chr12	931468	0.91	0.71	0.2	0.00585	0.00772117
chr12	947044	0.58	0.37	0.21	0.00669	0.00825685
chr12	951922	0.64	0.44	0.2	0.00783	0.00870795
chr12	984820	0.6	0.35	0.25	0.00054	0.00153236
chr12	997380	0.78	0.55	0.23	0.00411	0.00645943
chr12	1034943	0.62	0.4	0.22	0.00151	0.00354844
chr12	1041237	0.87	0.64	0.23	0.000403	0.00114888
chr12	1041274	0.97	0.75	0.22	6.02e-06	1.75788e-05
chr12	1071872	0.56	0.35	0.21	0.00587	0.00772117
chr12	1073223	0.68	0.3	0.38	7.07e-05	0.000205239
chr12	1088799	0.97	0.72	0.25	1.75e-08	5.14047e-08
chr12	1088802	0.92	0.69	0.23	6.62e-06	1.9328e-05
chr12	1088836	0.97	0.76	0.21	4.78e-07	1.40053e-06
chr12	1088845	0.92	0.69	0.23	4.32e-06	1.26217e-05
chr12	1088860	0.95	0.7	0.25	1.3e-07	3.8136e-07
chr12	1088862	0.94	0.72	0.22	7.02e-06	2.04934e-05
chr12	1088896	0.87	0.63	0.24	1.83e-05	5.33228e-05
chr12	1088899	0.94	0.71	0.23	3.39e-06	9.90837e-06
chr12	1088929	0.93	0.73	0.2	8.58e-05	0.000248912
chr12	1116674	0.89	0.65	0.24	0.000121	0.000349697
chr12	1127166	0.76	0.54	0.22	0.00342	0.0060121
chr12	1128470	0.79	0.56	0.23	0.0038	0.00629695
chr12	1153444	0.71	0.47	0.24	0.0043	0.00673641
chr12	1216584	0.81	0.6	0.21	0.0065	0.00825685
chr12	1227837	0.7	0.94	-0.24	3.47e-06	1.01418e-05
chr12	1274618	0.83	0.62	0.21	0.000357	0.00102102
chr12	1344034	0.19	0.5	-0.31	0.0017	0.00397396
chr12	1364339	0.18	0.41	-0.23	0.00232	0.00468206
chr12	1371613	0.94	0.71	0.23	0.0028	0.00531513
chr12	1377259	0.57	0.77	-0.2	0.0028	0.00531513
chr12	1384342	0.45	0.24	0.21	0.00607	0.00781004
chr12	1417202	0.02	0.25	-0.23	9.63e-07	2.81941e-06
chr12	1470639	0.16	0.37	-0.21	0.00839	0.00910209
chr12	1514087	0.79	0.59	0.2	0.00328	0.00578669
chr12	1514460	0.83	0.61	0.22	3.52e-05	0.000102402
chr12	1521920	0.82	0.57	0.25	0.000451	0.00128472
chr12	1567667	0.57	0.36	0.21	0.0065	0.00825685
chr12	1567808	0.55	0.34	0.21	0.00671	0.00825685
chr12	1585604	0.59	0.8	-0.21	0.00574	0.00772117
chr12	1597334	0.69	0.39	0.3	0.00429	0.00673
chr12	1604622	0.85	0.54	0.31	0.00013	0.000375606
chr12	1604766	0.89	0.63	0.26	0.00674	0.00825685
chr12	1611695	0.54	0.77	-0.23	0.0096	0.00965163
chr12	1638764	0.67	0.47	0.2	0.0073	0.00857985
chr12	1638851	0.71	0.47	0.24	0.0091	0.00919466
chr12	1650802	0.38	0.61	-0.23	0.0086	0.00910316
chr12	1674962	0.52	0.25	0.27	0.000387	0.00110628
chr12	1674979	0.38	0.17	0.21	0.00234	0.00472201
chr12	1713776	0.29	0.53	-0.24	0.0018	0.00406389
chr12	1713821	0.24	0.46	-0.22	0.0062	0.00795801
chr12	1723205	1	0.77	0.23	0.00225	0.00455044
chr12	1723219	0.91	0.64	0.27	0.00437	0.00684455
chr12	1723232	0.91	0.67	0.24	0.0038	0.00629695
chr12	1844635	0.6	0.92	-0.32	5.02e-06	1.46634e-05
chr12	1870650	0.63	0.35	0.28	0.00452	0.00705783
chr12	2007003	0.6	0.8	-0.2	0.0061	0.00783981
chr12	2031507	0.41	0.62	-0.21	0.0064	0.00819321
chr12	2042385	0.64	0.44	0.2	0.004	0.00629695
chr12	2057087	0.64	0.43	0.21	0.002	0.00406389
chr12	2072338	0.47	0.71	-0.24	0.00189	0.00406389
chr12	2074416	0.77	0.56	0.21	0.000968	0.00238369
chr12	2082005	0.39	0.64	-0.25	0.006	0.00772117
chr12	2097259	0.68	0.42	0.26	0.00536	0.00755387
chr12	2203994	0.45	0.68	-0.23	0.00513	0.00725107
chr12	2280605	0.56	0.32	0.24	0.00725	0.0085306
chr12	2318333	0.77	0.56	0.21	0.0093	0.00937806
chr12	2318378	0.72	0.51	0.21	0.00801	0.00871868
chr12	2320010	0.6	0.82	-0.22	0.0012	0.00284393
chr12	2336776	0.58	0.87	-0.29	2.28e-05	6.64012e-05
chr12	2481550	0.66	0.9	-0.24	0.000549	0.0015577
chr12	3043933	0.68	0.45	0.23	0.00217	0.00439792
chr12	3045500	0.17	0.46	-0.29	0.00267	0.00531513
chr12	3045501	0.15	0.48	-0.33	1.46e-08	4.28905e-08
chr12	3182758	0.23	0.48	-0.25	0.00344	0.0060469
chr12	3182789	0.29	0.53	-0.24	0.00558	0.00772117
chr12	3192120	0.67	0.42	0.25	0.000535	0.00151828
chr12	3229349	0.48	0.7	-0.22	0.0038	0.00629695
chr12	3294515	0.46	0.22	0.24	0.000632	0.00178666
chr12	3341740	0.5	0.29	0.21	0.0017	0.00397396
chr12	3341788	0.84	0.56	0.28	0.000454	0.00129321
chr12	3341804	0.52	0.31	0.21	0.0074	0.00868744
chr12	3400866	0.36	0.64	-0.28	0.00606	0.00779738
chr12	3451052	0.3	0.51	-0.21	0.00408	0.00642141
chr12	3518629	0.11	0.48	-0.37	5.69e-05	0.000165296
chr12	3518653	0.32	0.61	-0.29	0.00538	0.00758167
chr12	3518674	0.14	0.36	-0.22	0.0035	0.00614208
chr12	3518691	0.14	0.53	-0.39	3.27e-05	9.51471e-05
chr12	3530054	0.44	0.64	-0.2	0.0097	0.00974263
chr12	3530059	0.11	0.36	-0.25	0.000288	0.000826725
chr12	3597425	0.82	0.61	0.21	0.0013	0.00307258
chr12	3620027	0.09	0.32	-0.23	0.000425	0.00121115
chr12	3638220	0.32	0.57	-0.25	0.000622	0.00175861
chr12	3645789	0.34	0.54	-0.2	0.00794	0.00870795
chr12	3689883	0.26	0.5	-0.24	0.0098	0.00983341
chr12	3703192	0.94	0.64	0.3	0.000117	0.000338183
chr12	3724918	0.55	0.25	0.3	0.000201	0.000578125
chr12	3755743	0.22	0.47	-0.25	0.00748	0.00870795
chr12	3797124	0.65	0.15	0.5	8.14e-10	2.39449e-09
chr12	3821745	0.85	0.62	0.23	0	0
chr12	3836134	0.61	0.38	0.23	0.00424	0.00665251
chr12	3885759	0.42	0.68	-0.26	0.00634	0.00812662
chr12	3951127	0.69	0.44	0.25	0.0023	0.00464212
chr12	4101329	0.68	0.41	0.27	0.0058	0.00772117
chr12	4101384	0.88	0.48	0.4	9.91e-06	2.89115e-05
chr12	4101403	0.64	0.34	0.3	0.00289	0.00531513
chr12	4101414	0.81	0.48	0.33	0.000591	0.00167594
chr12	4101429	0.78	0.5	0.28	0.00585	0.00772117
chr12	4101445	0.97	0.67	0.3	0.000129	0.00037273
chr12	4101471	0.91	0.7	0.21	0.0031	0.00548151
chr12	4101481	0.8	0.47	0.33	0.00101	0.00240732
chr12	4109456	0.82	0.49	0.33	1.91e-05	5.56482e-05
chr12	4131374	0.64	0.31	0.33	0.00132	0.00311941
chr12	4195551	0.24	0.44	-0.2	0.0015	0.00352519
chr12	4195634	0.27	0.5	-0.23	0.0071	0.00836489
chr12	4196859	0.6	0.81	-0.21	0.00201	0.00408396
chr12	4210191	0.92	0.65	0.27	5e-06	1.4605e-05
chr12	4230408	0.74	0.42	0.32	0.000511	0.00145064
chr12	4230490	0.7	0.94	-0.24	0.000409	0.00116586
chr12	4278994	0.69	0.47	0.22	0.00683	0.00825685
chr12	4279001	0.61	0.41	0.2	0.0093	0.00937806
chr12	4305165	0.49	0.27	0.22	0.00663	0.00825685
chr12	4305176	0.54	0.34	0.2	0.0006	0.00169688
chr12	4325383	0.66	0.46	0.2	0.00372	0.00629695
chr12	4332024	0.21	0.56	-0.35	0.000234	0.000672513
chr12	4338695	0.44	0.93	-0.49	8.29e-20	2.47105e-19
chr12	4340698	0.47	0.76	-0.29	0.00446	0.00697463
chr12	4342650	0.46	0.17	0.29	2.52e-06	7.36888e-06
chr12	4344372	0.48	0.73	-0.25	0.00469	0.00707795
chr12	4344378	0.3	0.5	-0.2	0.0082	0.00890657
chr12	4344379	0.4	0.17	0.23	0.0016	0.00375004
chr12	4344440	0.62	0.34	0.28	0.00309	0.00547272
chr12	4362543	0.72	0.92	-0.2	0.0029	0.00531513
chr12	4372427	0.42	0.15	0.27	1.61e-05	4.6925e-05
chr12	4376257	0.7	0.47	0.23	0.00263	0.00527208
chr12	4503637	0.48	0.23	0.25	0.0051	0.00720917
chr12	4535846	0.06	0.28	-0.22	0.000347	0.000992611
chr12	4535893	0.13	0.34	-0.21	0.00672	0.00825685
chr12	4656932	0.65	0.86	-0.21	0.0087	0.00910316
chr12	4656936	0.58	0.81	-0.23	0.0052	0.00733927
chr12	4656993	0.51	0.27	0.24	0.0022	0.00445041
chr12	4683551	0.4	0.64	-0.24	0.0029	0.00531513
chr12	4694186	0.71	0.92	-0.21	0.00958	0.00964038
chr12	4702755	0.88	0.66	0.22	0.00873	0.00910316
chr12	4720294	0.8	0.5	0.3	0.00349	0.00613381
chr12	4894858	0.8	0.6	0.2	0.00812	0.00882892
chr12	4950017	0.08	0.28	-0.2	0.0014	0.00329957
chr12	5013117	0.59	0.32	0.27	0.00476	0.00707795
chr12	5013847	0.13	0.37	-0.24	0.00472	0.00707795
chr12	5013883	0.13	0.33	-0.2	0.0037	0.00629695
chr12	5013887	0.12	0.35	-0.23	0.00223	0.00451047
chr12	5013898	0.15	0.38	-0.23	0.0059	0.00772117
chr12	5013913	0.16	0.38	-0.22	0.0093	0.00937806
chr12	5013917	0.12	0.35	-0.23	0.00363	0.00629695
chr12	5013926	0.1	0.34	-0.24	0.00276	0.00531513
chr12	5013960	0.16	0.38	-0.22	0.0046	0.00707795
chr12	5019312	0.36	0.64	-0.28	0.0007	0.00197251
chr12	5107557	0.59	0.38	0.21	0.0009	0.00238369
chr12	5126548	0.44	0.24	0.2	0.00255	0.0051226
chr12	5156501	0.62	0.39	0.23	0.00833	0.00903781
chr12	5156520	0.74	0.49	0.25	0.00228	0.00461044
chr12	5156540	0.62	0.36	0.26	0.002	0.00406389
chr12	5156559	0.51	0.3	0.21	0.00894	0.00910316
chr12	5156581	0.55	0.29	0.26	0.00116	0.00275589
chr12	5174721	0.77	0.55	0.22	0.00106	0.0025255
chr12	5198660	0.86	0.65	0.21	0.0009	0.00238369
chr12	5198683	0.86	0.51	0.35	7e-05	0.000203214
chr12	5403270	0.34	0.56	-0.22	0.0098	0.00983341
chr12	5705552	0.76	0.48	0.28	1.32e-05	3.84877e-05
chr12	5705685	0.6	0.36	0.24	0.000759	0.00213736
chr12	5783040	0.56	0.78	-0.22	0.00572	0.00772117
chr12	5783054	0.59	0.86	-0.27	0.000358	0.00102387
chr12	5783087	0.61	0.87	-0.26	0.000543	0.00154081
chr12	5860521	0.27	0.06	0.21	0.00458	0.00707795
chr12	5863745	0.68	0.43	0.25	0.0058	0.00772117
chr12	5872414	0.64	0.3	0.34	0.000123	0.000355458
chr12	5874439	0.41	0.63	-0.22	0.00316	0.00558632
chr12	5875354	0.97	0.73	0.24	0.00658	0.00825685
chr12	6070036	0.53	0.76	-0.23	0.00253	0.00508293
chr12	6378411	0.77	0.57	0.2	0.0045	0.00702699
chr12	6388316	0.47	0.22	0.25	0.00194	0.00406389
chr12	6407881	0.35	0.14	0.21	0.00788	0.00870795
chr12	6436391	0.1	0.39	-0.29	0.000609	0.00172215
chr12	6448839	0.29	0.52	-0.23	0.00124	0.00293787
chr12	6467419	0.09	0.37	-0.28	0.00233	0.00470204
chr12	6469576	0.61	0.41	0.2	0.0001	0.000289219
chr12	6473995	0.9	0.69	0.21	0.00224	0.00453046
chr12	6474013	0.69	0.47	0.22	0.00845	0.00910316
chr12	6488377	0.51	0.28	0.23	0.00556	0.00772117
chr12	6596068	0.95	0.72	0.23	3.66e-05	0.000106464
chr12	6643740	0.69	0.89	-0.2	0.00803	0.00874019
chr12	6704904	0.65	0.89	-0.24	0.00338	0.00595186
chr12	6712886	0.74	0.95	-0.21	0.000214	0.000615336
chr12	6713244	0.55	0.26	0.29	0.0068	0.00825685
chr12	6782103	0.63	0.42	0.21	0.0055	0.00772117
chr12	6782157	0.78	0.51	0.27	0.00309	0.00547272
chr12	6782175	0.72	0.47	0.25	0.0029	0.00531513
chr12	6861326	0.38	0.7	-0.32	0.002	0.00406389
chr12	6861361	0.48	0.73	-0.25	0.0023	0.00464212
chr12	6861419	0.46	0.8	-0.34	0.00398	0.00629695
chr12	6946317	0.44	0.65	-0.21	0.00283	0.00531513
chr12	6946426	0.16	0.42	-0.26	7.73e-05	0.000224328
chr12	7080122	0.53	0.75	-0.22	0.00659	0.00825685
chr12	7167641	0.66	0.88	-0.22	0.000198	0.000571034
chr12	7209488	0.49	0.19	0.3	0.00033	0.00094428
chr12	7273498	0.47	0.23	0.24	0.00284	0.00531513
chr12	7273523	0.51	0.31	0.2	0.00625	0.00802138
chr12	7273567	0.47	0.15	0.32	5.7e-06	1.66461e-05
chr12	7292418	0.26	0.5	-0.24	0.000131	0.000378482
chr12	7292449	0.3	0.5	-0.2	0.00192	0.00406389
chr12	7292453	0.23	0.46	-0.23	0.000288	0.000826725
chr12	7516765	0.65	0.88	-0.23	0.00389	0.00629695
chr12	7534583	0.01	0.61	-0.6	1.01e-12	2.97601e-12
chr12	7553431	0.3	0.55	-0.25	0.000127	0.00036697
chr12	7568854	0.69	0.89	-0.2	0.0007	0.00197251
chr12	7568886	0.66	0.43	0.23	0.000148	0.000427384
chr12	7588506	0.61	0.39	0.22	0.0083	0.00900564
chr12	7588507	0.62	0.39	0.23	0.0025	0.00502323
chr12	7588522	0.5	0.28	0.22	0.00612	0.00786521
chr12	7588534	0.44	0.18	0.26	0.00101	0.00240732
chr12	7588606	0.43	0.18	0.25	0.00282	0.00531513
chr12	7604838	0.66	0.94	-0.28	8.88e-06	2.59122e-05
chr12	7662793	0	0.4	-0.4	7.85e-26	2.34068e-25
chr12	7662837	0	0.4	-0.4	2.24e-24	6.67879e-24
chr12	7931465	0.22	0.02	0.2	0.000531	0.00150699
chr12	8238156	0.67	0.88	-0.21	3.27e-05	9.51471e-05
chr12	8262106	0.17	0.39	-0.22	6.82e-05	0.000198008
chr12	8352387	0.84	0.6	0.24	0.00673	0.00825685
chr12	8396878	0.89	0.6	0.29	1.87e-06	5.4704e-06
chr12	8426285	0.71	0.45	0.26	0.00268	0.00531513
chr12	8539284	0.42	0.91	-0.49	1.07e-09	3.14718e-09
chr12	8539291	0.7	0.05	0.65	5.91e-16	1.74272e-15
chr12	8675453	0.43	0.22	0.21	0.00254	0.00510279
chr12	8703846	0.4	0.61	-0.21	0.00367	0.00629695
chr12	9012317	0.48	0.05	0.43	6.26e-08	1.83742e-07
chr12	10606375	0.51	0.28	0.23	0.00189	0.00406389
chr12	10871027	0.59	0.92	-0.33	1.18e-06	3.45387e-06
chr12	10871028	0.67	0.94	-0.27	1.34e-06	3.92158e-06
chr12	11777714	0.96	0.61	0.35	2.31e-10	6.79793e-10
chr12	11777719	0.98	0.62	0.36	5.34e-12	1.573e-11
chr12	11777804	0.66	0.45	0.21	0.00532	0.00749818
chr12	11777838	0.64	0.42	0.22	0.00322	0.00568195
chr12	11825039	0.96	0.74	0.22	4.12e-06	1.20382e-05
chr12	12144981	0.62	0.09	0.53	1.74e-10	5.12099e-10
chr12	12956763	0.33	0.7	-0.37	8.1e-08	2.37701e-07
chr12	13065415	0.26	0.02	0.24	9.95e-06	2.9028e-05
chr12	13130320	0.98	0.62	0.36	2.18e-12	6.42268e-12
chr12	13400673	0.66	0.4	0.26	0.000138	0.00039862
chr12	13402104	0.11	0.68	-0.57	2.59e-20	7.72058e-20
chr12	13402144	0.78	0.54	0.24	0.0002	0.000575269
chr12	13419785	0.71	0.47	0.24	0.00111	0.00263809
chr12	13483693	0.18	0.51	-0.33	8.42e-06	2.45721e-05
chr12	14771790	0.76	0.43	0.33	8.2e-05	0.000237921
chr12	14854087	0.55	0.77	-0.22	0.00573	0.00772117
chr12	15027525	0.7	0.49	0.21	0.000114	0.000329547
chr12	15027535	0.82	0.61	0.21	2.11e-05	6.14612e-05
chr12	15027539	0.81	0.61	0.2	0.000124	0.000358336
chr12	15053291	0.47	0.72	-0.25	0.00468	0.00707795
chr12	15356949	0.3	0.73	-0.43	3.98e-08	1.16855e-07
chr12	15361332	0.43	0.66	-0.23	0.00473	0.00707795
chr12	15385254	0.61	0.41	0.2	0.0083	0.00900564
chr12	16063151	0.74	0.98	-0.24	0.00128	0.00303176
chr12	18160010	0.52	0.28	0.24	0.000255	0.000732528
chr12	18204578	0.02	0.28	-0.26	6.48e-07	1.89807e-06
chr12	18204583	0.14	0.36	-0.22	0.00546	0.00768372
chr12	18204611	0.2	0.43	-0.23	0.00741	0.00869904
chr12	18204615	0.12	0.33	-0.21	0.00404	0.0063591
chr12	18204643	0.15	0.37	-0.22	0.00683	0.00825685
chr12	18204651	0.13	0.37	-0.24	0.00259	0.00520202
chr12	18234123	0.16	0.39	-0.23	0.00225	0.00455044
chr12	18368933	0.85	0.64	0.21	0.000232	0.000666797
chr12	18368974	0.73	0.5	0.23	0.000196	0.000565286
chr12	18374455	0.08	0.56	-0.48	3.85e-20	1.14764e-19
chr12	18437311	0.04	0.38	-0.34	8.6e-05	0.00024949
chr12	18437312	0.12	0.51	-0.39	2.72e-05	7.91805e-05
chr12	18450374	0.21	0.43	-0.22	0.0027	0.00531513
chr12	18451727	0.55	0.35	0.2	0.00123	0.00291438
chr12	18451734	0.39	0.19	0.2	0.001	0.00238369
chr12	18468202	0.76	0.54	0.22	0.000942	0.00238369
chr12	18575780	0.72	0.5	0.22	0.00212	0.0042976
chr12	18575840	0.39	0.16	0.23	0.0027	0.00531513
chr12	18582950	0.45	0.24	0.21	0	0
chr12	18594329	0.71	0.48	0.23	0.00124	0.00293787
chr12	18740727	0.16	0.4	-0.24	0.00741	0.00869904
chr12	18740746	0.02	0.27	-0.25	0.000424	0.00120833
chr12	18740802	0.08	0.33	-0.25	0.0025	0.00502323
chr12	18740806	0.09	0.34	-0.25	0.00232	0.00468206
chr12	18927407	0.1	0.33	-0.23	0.00123	0.00291438
chr12	18927470	0.13	0.35	-0.22	0.000509	0.00144501
chr12	19014083	0.85	0.58	0.27	0.000282	0.000809604
chr12	19087427	0.46	0.66	-0.2	0.00847	0.00910316
chr12	19117035	0.54	0.77	-0.23	0.00168	0.00393556
chr12	19168016	0.81	0.6	0.21	0.00279	0.00531513
chr12	19187564	0.3	0.56	-0.26	0.00986	0.00989281
chr12	19187599	0.52	0.73	-0.21	0.0075	0.00870795
chr12	19196855	0.96	0.74	0.22	0.00107	0.00254914
chr12	19207218	0.65	0.44	0.21	0.0002	0.000575269
chr12	19217744	0.96	0.7	0.26	4.52e-06	1.32052e-05
chr12	19248974	0.83	0.39	0.44	3.54e-13	1.04322e-12
chr12	19248980	0.54	0.06	0.48	2.92e-18	8.7025e-18
chr12	19262986	0.65	0.44	0.21	0.0061	0.00783981
chr12	19263712	0.86	0.64	0.22	0.000387	0.00110628
chr12	19263713	0.93	0.7	0.23	7.65e-06	2.23288e-05
chr12	19355291	0.38	0.6	-0.22	0.0022	0.00445041
chr12	19425290	0.71	0.5	0.21	0.00922	0.00930637
chr12	19563186	0.67	0.88	-0.21	0.0076	0.00870795
chr12	19920513	0.62	0.96	-0.34	1.58e-08	4.64138e-08
chr12	20014547	0.73	0.52	0.21	0.000885	0.00238369
chr12	20147792	0.34	0.54	-0.2	0.0034	0.00597735
chr12	20296119	0.47	0.18	0.29	0.000287	0.000823868
chr12	20685534	0.74	0.53	0.21	0.0075	0.00870795
chr12	20866992	0.8	0.6	0.2	0.00787	0.00870795
chr12	20945347	0.16	0.45	-0.29	1.52e-05	4.43072e-05
chr12	20945436	0.46	0.67	-0.21	0.00511	0.0072231
chr12	21011701	0.25	0.47	-0.22	0.00103	0.00245461
chr12	21026295	0.52	0.24	0.28	0.000112	0.000323788
chr12	21040458	0.58	0.78	-0.2	0.00748	0.00870795
chr12	21044078	0.27	0.48	-0.21	0.0005	0.00141964
chr12	21044091	0.69	0.39	0.3	0.000183	0.000527956
chr12	21481887	0.44	0.65	-0.21	0.0019	0.00406389
chr12	21858995	0.92	0.66	0.26	3.75e-05	0.000109073
chr12	21863032	0.12	0.36	-0.24	0.000455	0.00129605
chr12	21863064	0.12	0.33	-0.21	0.0018	0.00406389
chr12	21926935	0.42	0.17	0.25	0.00126	0.00298483
chr12	21938936	0.7	0.91	-0.21	0.00375	0.00629695
chr12	21972006	0.19	0.4	-0.21	0.000567	0.00160839
chr12	22065692	0.64	1	-0.36	7.64e-09	2.24513e-08
chr12	22073031	0.34	0.55	-0.21	0.00442	0.00691282
chr12	22317627	0.32	0.57	-0.25	0.000327	0.000935756
chr12	22317733	0.36	0.59	-0.23	0.000593	0.00168157
chr12	22675279	0.78	0.58	0.2	0.0035	0.00614208
chr12	23287039	0.44	0.67	-0.23	0.00607	0.00781004
chr12	23369858	0.2	0.43	-0.23	0.0081	0.00880736
chr12	23453445	0.52	0.26	0.26	0.00467	0.00707795
chr12	23515048	0.4	0.18	0.22	0.00102	0.00243097
chr12	23515085	0.29	0.08	0.21	0.000471	0.00134127
chr12	23557667	0.25	0.47	-0.22	0.000882	0.00238369
chr12	23581869	0.58	0.88	-0.3	1.9e-06	5.55806e-06
chr12	23600566	0.18	0.75	-0.57	1.53e-10	4.50309e-10
chr12	23600567	0.38	0.83	-0.45	2.85e-06	8.33234e-06
chr12	23629454	0.91	0.65	0.26	0.00197	0.00406389
chr12	23643198	0.88	0.61	0.27	2.03e-06	5.93785e-06
chr12	23643207	0.8	0.57	0.23	0.000263	0.00075537
chr12	23998112	0.23	0.75	-0.52	6.75e-10	1.98576e-09
chr12	24043514	0.36	0.86	-0.5	1.01e-11	2.97473e-11
chr12	24043515	0.25	0.92	-0.67	1.7e-22	5.06836e-22
chr12	24104216	0.07	0.3	-0.23	0.00359	0.00629695
chr12	24104255	0.41	0.65	-0.24	0.0026	0.00521268
chr12	24104257	0.41	0.63	-0.22	0.0019	0.00406389
chr12	24104260	0.07	0.35	-0.28	0.000419	0.00119417
[truncated: 10,314 more rows]

## Sheet: Table S2
chr	pos	In-	Post-	diff	pvalue	padjust
chr1	87314	0.61	0.24	0.37	6.17e-07	1.67324e-06
chr1	100478	0.74	0.42	0.32	0.00814	0.00882056
chr1	100479	0.71	0.4	0.31	0.000215	0.000571204
chr1	100542	0.39	0.72	-0.33	0.000106	0.000283221
chr1	123428	0.52	0.95	-0.43	1.04e-10	2.84036e-10
chr1	139031	0.9	0.6	0.3	4.49e-05	0.000120638
chr1	153528	0.54	0.85	-0.31	0.00116	0.00259654
chr1	206509	0.71	0.94	-0.23	0.00195	0.00388482
chr1	206570	0.9	0.65	0.25	0.00205	0.00398085
chr1	232721	0.78	0.07	0.71	4.22e-24	1.16773e-23
chr1	232722	0.66	0.09	0.57	1.14e-32	3.15501e-32
chr1	232728	0.82	0.56	0.26	1.21e-07	3.2884e-07
chr1	242645	0.59	0.23	0.36	3.11e-05	8.36568e-05
chr1	249745	0.25	0.45	-0.2	0.00562	0.00762349
chr1	254897	0.72	0.46	0.26	0.00512	0.00710873
chr1	264071	0.77	0.26	0.51	7.99e-12	2.18406e-11
chr1	273970	0.46	0.22	0.24	0.0013	0.00289558
chr1	278859	0.94	0.67	0.27	1.15e-07	3.1255e-07
chr1	285218	0.74	0.51	0.23	0.00144	0.00319801
chr1	298124	0.29	0.83	-0.54	3.31e-10	9.03574e-10
chr1	301776	0.79	0.59	0.2	0.0075	0.00867902
chr1	301781	0.84	0.59	0.25	0.00513	0.00712239
chr1	352410	0.23	0.71	-0.48	6.77e-11	1.84927e-10
chr1	352546	0.21	0.69	-0.48	9.71e-12	2.65407e-11
chr1	357115	0.71	0.47	0.24	0.00693	0.00819033
chr1	357166	0.86	0.64	0.22	0.00455	0.00692719
chr1	359406	0.76	0.38	0.38	0.000158	0.000421403
chr1	365387	0.6	0.84	-0.24	0.00999	0.01
chr1	365398	0.44	0.66	-0.22	0.0022	0.00425442
chr1	367550	0.89	0.46	0.43	1.02e-11	2.78794e-11
chr1	373493	0.75	0.46	0.29	0.00447	0.00681561
chr1	374235	0.73	0.04	0.69	8.27e-18	2.28769e-17
chr1	374251	0.24	0.96	-0.72	2.68e-19	7.41448e-19
chr1	375631	0.51	0.28	0.23	0.0086	0.00910816
chr1	375658	0.75	0.5	0.25	0.0058	0.00762349
chr1	375707	0.67	0.37	0.3	0.00453	0.00689704
chr1	375725	0.47	0.23	0.24	0.0023	0.0044378
chr1	375823	0.4	0.67	-0.27	0.0066	0.00819033
chr1	389922	0.28	0.79	-0.51	3.67e-07	9.95999e-07
chr1	403728	0.67	0.18	0.49	1.59e-11	4.34536e-11
chr1	410549	0.72	0.44	0.28	0.000318	0.000841109
chr1	427029	0.35	0.55	-0.2	0	0
chr1	427068	0.29	0.5	-0.21	0.0082	0.00887639
chr1	427319	0.17	0.41	-0.24	0.0028	0.00513826
chr1	428749	0.99	0.55	0.44	1.3e-12	3.55511e-12
chr1	428750	0.97	0.63	0.34	6.7e-10	1.82828e-09
chr1	429121	0.92	0.41	0.51	2.85e-09	7.77065e-09
chr1	431298	0.56	0.21	0.35	2.06e-05	5.54794e-05
chr1	431367	0.82	0.56	0.26	0.000535	0.00140348
chr1	431706	0.26	0.88	-0.62	1.52e-16	4.16137e-16
chr1	431720	0.21	0.79	-0.58	3.32e-14	9.08485e-14
chr1	432100	0.64	0.21	0.43	1.91e-05	5.14505e-05
chr1	432104	0.86	0.63	0.23	0.004	0.00613942
chr1	432115	0.9	0.66	0.24	0.00379	0.00613942
chr1	432131	0.91	0.69	0.22	0.00616	0.00781617
chr1	432152	0.81	0.54	0.27	0.00593	0.00762349
chr1	432195	0.87	0.65	0.22	0.002	0.00388482
chr1	435181	0.63	0.28	0.35	6.67e-05	0.00017896
chr1	450818	0.39	0.62	-0.23	0.00455	0.00692719
chr1	450829	0.2	0.44	-0.24	0.00145	0.00322
chr1	450852	0.24	0.44	-0.2	0.0001	0.000267252
chr1	461831	0.74	0.2	0.54	2.41e-08	6.56022e-08
chr1	469647	0.83	0.34	0.49	6.36e-12	1.73862e-11
chr1	475006	0.22	0.53	-0.31	0.00175	0.00385586
chr1	475007	0.15	0.52	-0.37	2.7e-06	7.30459e-06
chr1	492231	0.94	0.41	0.53	2.5e-08	6.80494e-08
chr1	500965	0.78	0.27	0.51	6.5e-10	1.77373e-09
chr1	515594	0.72	0.22	0.5	3.44e-12	9.40534e-12
chr1	515873	0.82	0.46	0.36	2.71e-06	7.33157e-06
chr1	550396	0.67	0.38	0.29	0.0016	0.00353572
chr1	565587	0.61	0.82	-0.21	0.0062	0.00785783
chr1	570540	0.62	0.42	0.2	0.0024	0.00462081
chr1	584347	0.78	0.22	0.56	3.07e-12	8.39395e-12
chr1	584436	0.62	0.3	0.32	0.000102	0.000272573
chr1	592706	0.88	0.64	0.24	0.00521	0.00722289
chr1	599811	0.91	0.57	0.34	2.05e-07	5.56777e-07
chr1	599894	0.89	0.5	0.39	2.99e-10	8.16255e-10
chr1	602927	0.73	0.35	0.38	0.000132	0.000352355
chr1	602932	0.8	0.38	0.42	1.11e-05	2.99409e-05
chr1	610415	0.26	0.56	-0.3	0.0013	0.00289558
chr1	610423	0.34	0.62	-0.28	0.00649	0.00819033
chr1	610434	0.34	0.64	-0.3	0.00198	0.00388482
chr1	610436	0.38	0.64	-0.26	0.00776	0.00867902
chr1	610439	0.39	0.61	-0.22	0.0042	0.0064258
chr1	610549	0.39	0.61	-0.22	0.0085	0.00910816
chr1	613136	0.77	0.29	0.48	8.28e-11	2.26156e-10
chr1	613198	0.88	0.53	0.35	6.23e-10	1.7001e-09
chr1	628698	0.87	0.34	0.53	6.81e-17	1.87488e-16
chr1	628895	0.2	0.79	-0.59	5.76e-13	1.57547e-12
chr1	636186	0.72	0.23	0.49	3.68e-09	1.00321e-08
chr1	638703	0.17	0.81	-0.64	2.54e-15	6.95236e-15
chr1	646353	0.7	0.22	0.48	5.45e-10	1.48736e-09
chr1	647786	0.94	0.44	0.5	2.04e-12	5.57823e-12
chr1	652287	0.9	0.7	0.2	0.00831	0.00898557
chr1	655658	0.15	0.6	-0.45	3.46e-09	9.43266e-09
chr1	655706	0.14	0.5	-0.36	1.1e-06	2.98052e-06
chr1	662274	0.11	0.71	-0.6	4.55e-14	1.24502e-13
chr1	671979	0.34	0.09	0.25	7.08e-06	1.9117e-05
chr1	672074	0.51	0.3	0.21	0.0011	0.00246333
chr1	672081	0.64	0.38	0.26	0.00344	0.00584724
chr1	672134	0.53	0.3	0.23	0.0068	0.00819033
chr1	672149	0.89	0.64	0.25	0.000415	0.00109331
chr1	672181	0.79	0.53	0.26	0.0028	0.00513826
chr1	672203	0.73	0.41	0.32	0.000338	0.000893668
chr1	687189	0.95	0.74	0.21	0.00388	0.00613942
chr1	687233	0.85	0.53	0.32	0.000571	0.0014972
chr1	691280	0.3	0.91	-0.61	3.02e-15	8.26604e-15
chr1	691281	0.22	0.78	-0.56	4.2e-09	1.14486e-08
chr1	691318	0.6	0.09	0.51	2.13e-11	5.82052e-11
chr1	691319	0.78	0.17	0.61	9.51e-11	2.59739e-10
chr1	691439	0.88	0.65	0.23	0.00116	0.00259654
chr1	691468	0.78	0.58	0.2	0.0015	0.0033231
chr1	717540	0.86	0.58	0.28	7.1e-05	0.000190453
chr1	717594	0.27	0.84	-0.57	4.15e-10	1.13274e-09
chr1	738703	0.19	0.57	-0.38	6.34e-08	1.72418e-07
chr1	766563	0.84	0.57	0.27	0.000825	0.00214189
chr1	766582	0.69	0.17	0.52	1.02e-07	2.77255e-07
chr1	766748	0.66	0.46	0.2	0.0028	0.00513826
chr1	776779	0.78	0.34	0.44	6.95e-12	1.89984e-11
chr1	778856	0.75	0.17	0.58	4.72e-11	1.28947e-10
chr1	796517	0.83	0.62	0.21	0.0033	0.00562026
chr1	796564	0.61	0.37	0.24	0.008	0.00867902
chr1	796574	0.87	0.56	0.31	0.000474	0.00124762
chr1	796576	0.84	0.56	0.28	0.00179	0.00388482
chr1	806460	0.37	0	0.37	1.87e-09	5.09995e-09
chr1	806537	0.87	0.54	0.33	1.59e-08	4.32974e-08
chr1	829435	0.86	0.62	0.24	0.000274	0.000727021
chr1	836933	0.76	0.55	0.21	0.00088	0.00224565
chr1	836949	0.82	0.5	0.32	5.38e-07	1.45929e-06
chr1	836961	0.93	0.67	0.26	5.73e-07	1.5541e-06
chr1	836968	0.22	0.67	-0.45	6.48e-11	1.77009e-10
chr1	837447	0.58	0.9	-0.32	0.000152	0.000405471
chr1	839498	0.73	0.51	0.22	0.0043	0.00656812
chr1	849491	0.16	0.72	-0.56	7.32e-13	2.00205e-12
chr1	851346	0.91	0.69	0.22	0.00634	0.00802408
chr1	854123	0.18	0.42	-0.24	0.0066	0.00819033
chr1	854589	0.32	0.12	0.2	0.0038	0.00613942
chr1	856749	0.3	0.52	-0.22	0.0026	0.00498451
chr1	856822	0.18	0.47	-0.29	0.0022	0.00425442
chr1	859465	0.01	0.3	-0.29	2.17e-07	5.8932e-07
chr1	860118	0.58	0.95	-0.37	3.96e-07	1.0746e-06
chr1	860119	0.56	0.85	-0.29	0.00046	0.00121105
chr1	860189	0.99	0.77	0.22	1.02e-05	2.75188e-05
chr1	860246	0.82	0.6	0.22	0.00406	0.00623042
chr1	869516	0.82	0.4	0.42	3.24e-07	8.79447e-07
chr1	873395	0.58	0.89	-0.31	0.000317	0.000838486
chr1	875569	0.85	0.64	0.21	0.003	0.00513826
chr1	877222	0.54	0.96	-0.42	2.21e-09	6.02662e-09
chr1	890399	0.8	0.13	0.67	1e-13	2.73601e-13
chr1	890774	0.5	0.79	-0.29	0.000549	0.00143994
chr1	894927	0.8	0.26	0.54	1.31e-12	3.58244e-12
chr1	896488	0.91	0.47	0.44	2.06e-06	5.57573e-06
chr1	901059	0.88	0.59	0.29	0.000304	0.000804307
chr1	903365	0.77	0.33	0.44	4.82e-09	1.31372e-08
chr1	904309	0.2	0.49	-0.29	5.93e-05	0.000159171
chr1	904375	0.41	0.62	-0.21	0.00608	0.00772389
chr1	908132	0.87	0.61	0.26	0.00029	0.000769232
chr1	909019	0.12	0.66	-0.54	4.46e-18	1.23379e-17
chr1	909062	0.19	0.87	-0.68	7.08e-27	1.95926e-26
chr1	909064	0.19	0.87	-0.68	7.08e-27	1.95926e-26
chr1	909150	0.26	0.89	-0.63	2.58e-12	7.05447e-12
chr1	909205	0.28	0.76	-0.48	1.02e-07	2.77255e-07
chr1	920112	0.58	0.82	-0.24	0.00661	0.00819033
chr1	921867	0.19	0.66	-0.47	1.19e-05	3.20937e-05
chr1	921893	0.9	0.69	0.21	0.0064	0.00809005
chr1	929813	0.28	0.85	-0.57	2.02e-09	5.50878e-09
chr1	934213	0.66	0.17	0.49	8.35e-10	2.27826e-09
chr1	944988	0.31	0.54	-0.23	0.00385	0.00613942
chr1	948411	0.61	0.12	0.49	8.24e-10	2.24826e-09
chr1	965648	0.86	0.64	0.22	0.00415	0.00635836
chr1	967477	0.88	0.67	0.21	0.000969	0.00224565
chr1	969531	0.38	0.06	0.32	1.16e-05	3.12867e-05
chr1	971913	0.71	0.24	0.47	1.73e-06	4.68416e-06
chr1	983094	0.8	0.59	0.21	0.0011	0.00246333
chr1	1005692	0.72	0.23	0.49	3.63e-12	9.92462e-12
chr1	1016993	0.8	0.52	0.28	0.000454	0.00119536
chr1	1036887	0.87	0.66	0.21	0.0051	0.00708126
chr1	1058251	0.55	0.79	-0.24	0.0099	0.00992959
chr1	1061428	0.78	0.49	0.29	0.000789	0.002054
chr1	1063040	0.6	0.37	0.23	0.00713	0.00833227
chr1	1063520	0.77	0.53	0.24	0.0062	0.00785783
chr1	1063760	0.71	0.5	0.21	0.0008	0.00207754
chr1	1077645	0.93	0.43	0.5	1.09e-10	2.97687e-10
chr1	1077646	0.93	0.39	0.54	4.29e-08	1.16714e-07
chr1	1077690	0.12	0.43	-0.31	4.92e-05	0.000132148
chr1	1077691	0.08	0.5	-0.42	2.04e-05	5.49421e-05
chr1	1107134	0.71	0.17	0.54	2.63e-12	7.19114e-12
chr1	1137196	0.79	0.18	0.61	1.97e-13	5.38935e-13
chr1	1137267	0.68	0.47	0.21	0.008	0.00867902
chr1	1142760	0.25	0.72	-0.47	6.2e-09	1.68954e-08
chr1	1142780	0.71	0.46	0.25	0.00191	0.00388482
chr1	1142877	0.84	0.61	0.23	0.000608	0.00158982
chr1	1156345	0.72	0.12	0.6	2.8e-08	7.62082e-08
chr1	1161160	0.35	0.58	-0.23	0.00878	0.00910816
chr1	1161232	0.43	0.77	-0.34	6.51e-05	0.000174682
chr1	1163048	0.46	0.85	-0.39	8.66e-06	2.33734e-05
chr1	1163474	0.56	0.26	0.3	0.00107	0.00240155
chr1	1166660	0.79	1	-0.21	0.00282	0.00513826
chr1	1170138	0.75	0.14	0.61	1.4e-14	3.83141e-14
chr1	1170221	0.75	0.13	0.62	1.01e-14	2.76419e-14
chr1	1193997	0.4	0.63	-0.23	0.0024	0.00462081
chr1	1194098	0.43	0.1	0.33	3.9e-05	0.000104836
chr1	1201958	0.83	0.48	0.35	0.000112	0.000299186
chr1	1218910	0.79	0.42	0.37	2.28e-05	6.13869e-05
chr1	1219829	0.87	0.64	0.23	0.00319	0.00545136
chr1	1219857	0.54	0.28	0.26	0.00268	0.00513614
chr1	1219868	0.49	0.28	0.21	0.0003	0.000793784
chr1	1219899	0.94	0.72	0.22	0.000423	0.00111425
chr1	1219980	0.87	0.39	0.48	3.02e-09	8.23389e-09
chr1	1221520	0.03	0.82	-0.79	3.74e-32	1.03506e-31
chr1	1225096	0.41	0.63	-0.22	0.0007	0.00182423
chr1	1233854	0.15	0.8	-0.65	2.97e-14	8.12729e-14
chr1	1233955	0.73	0.09	0.64	4.59e-15	1.25628e-14
chr1	1234053	0.71	0.13	0.58	6.07e-13	1.66025e-12
chr1	1238219	0.71	0.38	0.33	0.000379	0.00100138
chr1	1238489	0.81	0.13	0.68	2.34e-14	6.40351e-14
chr1	1238495	0.06	0.62	-0.56	1.66e-11	4.53661e-11
chr1	1238516	0.76	0.54	0.22	0.0016	0.00353572
chr1	1239730	0.23	0.75	-0.52	2.08e-09	5.67233e-09
chr1	1239731	0.13	0.76	-0.63	2.75e-09	7.49815e-09
chr1	1239737	0.81	0.59	0.22	0.0034	0.00578004
chr1	1239739	0.69	0.09	0.6	1.75e-12	4.78536e-12
chr1	1239740	0.73	0.08	0.65	3.98e-10	1.08637e-09
chr1	1249854	0.91	0.67	0.24	0.00202	0.00392325
chr1	1249866	0.81	0.59	0.22	0.0018	0.00388482
chr1	1249869	0.49	0.81	-0.32	0.000453	0.00119274
chr1	1250842	0.89	0.22	0.67	7.7e-23	2.13062e-22
chr1	1258480	0.24	0.57	-0.33	0.00299	0.00513826
chr1	1258688	0.56	0.84	-0.28	0.000412	0.00108546
chr1	1258698	0.16	0.84	-0.68	1.15e-17	3.18027e-17
chr1	1258701	0.14	0.79	-0.65	2.2e-16	6.0229e-16
chr1	1258743	0.13	0.73	-0.6	2.03e-14	5.55527e-14
chr1	1269480	0.36	0.61	-0.25	0.001	0.00224565
chr1	1269707	0.46	0	0.46	2.06e-06	5.57573e-06
chr1	1271441	0.82	0.6	0.22	0.00338	0.00575484
chr1	1280794	0.21	0.8	-0.59	2.83e-12	7.73789e-12
chr1	1286149	0.86	0.41	0.45	9.76e-11	2.66565e-10
chr1	1288579	0.52	0.85	-0.33	0.000105	0.00028056
chr1	1290175	0.76	0.46	0.3	4.46e-05	0.000119834
chr1	1290180	0.4	0.72	-0.32	0.000426	0.00112211
chr1	1295370	0.47	0.88	-0.41	4.47e-07	1.21279e-06
chr1	1298126	0.59	0.81	-0.22	0.0079	0.00867902
chr1	1298138	0.55	0.8	-0.25	0.0035	0.00593912
chr1	1301687	0.23	0.65	-0.42	4.61e-07	1.25071e-06
chr1	1303614	0.85	0.63	0.22	0.00379	0.00613942
chr1	1307021	0.23	0.87	-0.64	5.21e-14	1.4256e-13
chr1	1314736	0.71	0.35	0.36	3.22e-06	8.7084e-06
chr1	1323534	0.27	0.52	-0.25	0.000258	0.000684788
chr1	1323578	0.39	0.6	-0.21	0.00335	0.00570431
chr1	1328949	0.61	0.9	-0.29	0.00196	0.00388482
chr1	1330528	0.3	0.03	0.27	0.000191	0.000508958
chr1	1330612	0.45	0.23	0.22	0.0033	0.00562026
chr1	1332964	0.03	0.23	-0.2	0.00263	0.00504143
chr1	1332966	0.13	0.33	-0.2	0.0044	0.00671022
chr1	1332976	0	0.2	-0.2	0.000469	0.00123455
chr1	1332987	0.2	0.42	-0.22	0.00101	0.00226791
chr1	1343414	0.5	0.07	0.43	1.27e-10	3.46828e-10
chr1	1344373	0.76	0.54	0.22	0.00539	0.00746032
chr1	1344399	0.72	0.16	0.56	6.44e-12	1.76048e-11
chr1	1350713	0.8	0.39	0.41	1.81e-09	4.93642e-09
chr1	1360427	0.85	0.64	0.21	0.00257	0.00493601
chr1	1376551	0.79	0.2	0.59	1.08e-10	2.94957e-10
chr1	1382223	0.81	0.59	0.22	0.00345	0.00586401
chr1	1382289	0.95	0.73	0.22	0.00593	0.00762349
chr1	1382930	0.43	0.18	0.25	0.00153	0.00338892
chr1	1382950	0.44	0.18	0.26	0.00368	0.00613942
chr1	1383001	0.72	0.49	0.23	0.0011	0.00246333
chr1	1391502	0.72	0.49	0.23	0.00105	0.00235705
chr1	1401985	0.9	0.51	0.39	3.28e-07	8.90285e-07
chr1	1424415	0.58	0.36	0.22	0.002	0.00388482
chr1	1426060	0.79	0.16	0.63	1.78e-13	4.86965e-13
chr1	1426104	0.89	0.65	0.24	0.00174	0.00383408
chr1	1438877	0.19	0.49	-0.3	0.00782	0.00867902
chr1	1438967	0.37	0.58	-0.21	0.0052	0.00720918
chr1	1439642	0.66	0.42	0.24	0.00253	0.00486001
chr1	1455489	0.29	0.08	0.21	0.00861	0.00910816
chr1	1455956	0.76	0.52	0.24	0.00597	0.00762349
chr1	1464530	0.79	0.53	0.26	0.00939	0.00947299
chr1	1469811	0.88	0.37	0.51	1.16e-11	3.17048e-11
chr1	1471792	0.91	0.63	0.28	2.15e-05	5.7897e-05
chr1	1471833	0.09	0.67	-0.58	1.57e-12	4.29326e-12
chr1	1471834	0.24	0.71	-0.47	1.98e-07	5.37797e-07
chr1	1478400	0.37	0.67	-0.3	1.05e-05	2.83266e-05
chr1	1482287	0.69	0.38	0.31	0.00431	0.00658319
chr1	1482498	0.56	0.07	0.49	9.96e-09	2.71321e-08
chr1	1486565	0.14	0.43	-0.29	0.000391	0.0010329
chr1	1486623	0.14	0.36	-0.22	0.00534	0.00739205
chr1	1486673	0.37	0.74	-0.37	4.4e-05	0.000118229
chr1	1486678	0.32	0.62	-0.3	0.00116	0.00259654
chr1	1486717	0.63	0.88	-0.25	0.000558	0.00146337
chr1	1486734	0.5	0.71	-0.21	0.00695	0.00819033
chr1	1492658	0.47	0.23	0.24	0.00352	0.00597267
chr1	1492683	0.67	0.39	0.28	0.00108	0.00242381
chr1	1492694	0.84	0.53	0.31	4.41e-05	0.000118496
chr1	1492707	0.75	0.45	0.3	0.000384	0.00101451
chr1	1492721	0.55	0.21	0.34	2.22e-05	5.97762e-05
chr1	1504481	0.51	0.18	0.33	1.35e-07	3.66844e-07
chr1	1505565	0.21	0.9	-0.69	1.21e-20	3.34783e-20
chr1	1517004	0.78	0.12	0.66	5.05e-17	1.39035e-16
chr1	1521151	0.82	0.6	0.22	0.0007	0.00182423
chr1	1522775	0.84	0.41	0.43	5.27e-05	0.000141515
chr1	1523034	0.94	0.47	0.47	1.78e-09	4.85463e-09
chr1	1524084	0.89	0.34	0.55	1.47e-13	4.0217e-13
chr1	1526734	0.74	0.52	0.22	0.000339	0.000896302
chr1	1527011	0.79	0.44	0.35	0.000106	0.000283221
chr1	1532219	0.87	0.39	0.48	1.77e-09	4.82737e-09
chr1	1532783	0.86	0.6	0.26	3.94e-05	0.000105907
chr1	1534651	0.95	0.48	0.47	1.02e-10	2.78576e-10
chr1	1537433	0.38	0.92	-0.54	1.48e-08	4.03044e-08
chr1	1545280	0.57	0.22	0.35	1.37e-07	3.7227e-07
chr1	1546437	0.32	0.11	0.21	4.04e-06	1.09214e-05
chr1	1558306	0.8	0.13	0.67	1.6e-15	4.37959e-15
chr1	1558319	0.7	0.13	0.57	1.02e-11	2.78794e-11
chr1	1564189	0.75	0.04	0.71	3.33e-16	9.11628e-16
chr1	1564201	0.83	0.06	0.77	3.54e-19	9.79369e-19
chr1	1566743	0.2	0.43	-0.23	0.000224	0.000594999
chr1	1569207	0.96	0.28	0.68	2.01e-16	5.5028e-16
chr1	1569213	0.14	0.87	-0.73	2.41e-16	6.59779e-16
chr1	1585366	0.93	0.42	0.51	4.47e-10	1.22005e-09
chr1	1594023	0.71	0.47	0.24	0.0074	0.00861733
chr1	1604140	0.43	0.91	-0.48	2.09e-06	5.65675e-06
chr1	1604141	0.54	0.94	-0.4	3.49e-05	9.38458e-05
chr1	1607971	0.66	0.43	0.23	0.0006	0.00156906
chr1	1608835	0.79	0.59	0.2	0.0088	0.00910816
chr1	1637810	0.63	0.89	-0.26	0.000243	0.00064517
chr1	1637811	0.64	0.91	-0.27	0.000341	0.000901563
chr1	1637860	0.85	0.6	0.25	0.000126	0.000336421
chr1	1650574	0.02	0.26	-0.24	0.000155	0.000413439
chr1	1661746	0.08	0.61	-0.53	4.3e-09	1.17209e-08
chr1	1683697	0.89	0.61	0.28	8.78e-05	0.00023533
chr1	1683707	0.92	0.72	0.2	0.0012	0.00268002
chr1	1683710	0.85	0.6	0.25	0.00104	0.00233476
chr1	1683726	0.9	0.58	0.32	2.86e-06	7.73663e-06
chr1	1683732	0.93	0.63	0.3	3.32e-06	8.97833e-06
chr1	1683742	0.88	0.57	0.31	1.18e-05	3.18245e-05
chr1	1683754	0.74	0.49	0.25	0.00152	0.00336702
chr1	1684576	0.91	0.6	0.31	0.00301	0.00515518
chr1	1689653	0.85	0.53	0.32	1.14e-05	3.07486e-05
chr1	1712749	0.92	0.31	0.61	8.94e-13	2.44504e-12
chr1	1712750	0.91	0.31	0.6	6.74e-09	1.8366e-08
chr1	1720241	0.73	0.94	-0.21	0.00138	0.00307209
chr1	1720272	0.37	0.76	-0.39	3.73e-05	0.000100279
chr1	1720273	0.48	0.9	-0.42	8.37e-08	2.27562e-07
chr1	1729856	0.81	0.52	0.29	2.02e-05	5.44055e-05
chr1	1729880	0.56	0.36	0.2	0.00867	0.00910816
chr1	1729884	0.69	0.42	0.27	0.00028	0.00074285
chr1	1729892	0.43	0.2	0.23	0.000929	0.00224565
chr1	1729920	0.68	0.48	0.2	0.00719	0.00840136
chr1	1729974	0.54	0.23	0.31	1.17e-05	3.15556e-05
chr1	1738146	0.72	0.29	0.43	3.2e-07	8.68609e-07
chr1	1744630	0.93	0.12	0.81	3.31e-23	9.15898e-23
chr1	1745388	0.84	0.09	0.75	3.16e-28	8.74492e-28
chr1	1751266	0.77	0.03	0.74	1.47e-12	4.01986e-12
chr1	1752576	0.81	0.41	0.4	7.1e-06	1.91709e-05
chr1	1757326	0.85	0.32	0.53	2.65e-13	7.24922e-13
chr1	1757463	0.68	0.34	0.34	8.6e-06	2.32118e-05
chr1	1759707	0.68	0.14	0.54	5.09e-10	1.38916e-09
chr1	1759990	0.24	0.44	-0.2	0.0082	0.00887639
chr1	1760031	0.55	0.79	-0.24	0.0001	0.000267252
chr1	1778642	0.87	0.11	0.76	1.78e-19	4.92457e-19
chr1	1778643	0.82	0.23	0.59	3.55e-07	9.63482e-07
chr1	1778667	0.85	0.13	0.72	3e-17	8.27839e-17
chr1	1778668	0.86	0.29	0.57	5.91e-07	1.60282e-06
chr1	1790798	0.7	0.29	0.41	0.0001	0.000267252
chr1	1801843	0.92	0.4	0.52	8.25e-08	2.24303e-07
chr1	1820522	0.22	0.5	-0.28	0.00292	0.00513826
chr1	1837127	0.77	0.08	0.69	3.58e-17	9.85653e-17
chr1	1846635	0.41	0.62	-0.21	0.0044	0.00671022
chr1	1846673	0.31	0.52	-0.21	0.0004	0.00105406
chr1	1846710	0.43	0.1	0.33	0.000333	0.000880538
chr1	1846732	0.45	0.65	-0.2	0.0005	0.00131228
chr1	1849526	0.57	0.79	-0.22	0.00247	0.00475395
chr1	1849529	0.63	0.84	-0.21	0.00281	0.00513826
chr1	1869956	0.71	0.41	0.3	0.00377	0.00613942
chr1	1881140	0.12	0.87	-0.75	7.55e-25	2.08922e-24
chr1	1881161	0.82	0.61	0.21	0.00292	0.00513826
chr1	1886553	0.59	0.22	0.37	4.93e-08	1.34109e-07
chr1	1921478	0.72	0.51	0.21	0.0021	0.00407016
chr1	1940108	0.65	0.38	0.27	0.0015	0.0033231
chr1	1955109	0	0.36	-0.36	3.05e-11	8.33365e-11
chr1	1958528	0.5	0.75	-0.25	0.00143	0.00317605
chr1	1963717	0.31	0.11	0.2	0.0006	0.00156906
chr1	1963754	0.55	0.26	0.29	0.00127	0.00283494
chr1	1963756	0.56	0.31	0.25	0.00747	0.00867902
chr1	1963815	0.59	0.33	0.26	0.00599	0.00762349
chr1	1963828	0.58	0.31	0.27	0.00403	0.00618493
chr1	1969132	0.86	0.62	0.24	0.00542	0.00749279
chr1	1969214	0.76	0.41	0.35	6.62e-07	1.79511e-06
chr1	1971853	0.4	0.86	-0.46	5.45e-07	1.47825e-06
chr1	1971961	0.89	0.49	0.4	1.23e-06	3.33218e-06
chr1	1973215	0.61	0.22	0.39	3.13e-07	8.49629e-07
chr1	1973270	0.3	0.63	-0.33	0.000157	0.000418745
chr1	1973309	0.32	0.71	-0.39	1.45e-05	3.90873e-05
chr1	1991398	0.61	0.81	-0.2	0.0065	0.00819033
chr1	1991431	0.52	0.29	0.23	0.0067	0.00819033
chr1	1992350	0.58	0.9	-0.32	0.00034	0.000898931
chr1	1992509	0.1	0.47	-0.37	5.48e-07	1.48637e-06
chr1	1992568	0.68	0.4	0.28	0.00167	0.0036887
chr1	1995378	0.54	0.29	0.25	0.00385	0.00613942
chr1	1997844	0.56	0.21	0.35	4.34e-05	0.000116621
chr1	2003812	0.92	0.39	0.53	7.23e-14	1.97824e-13
chr1	2004054	0.27	0.52	-0.25	0.0047	0.00695238
chr1	2004329	0.38	0.64	-0.26	0.0018	0.00388482
chr1	2004331	0.26	0.47	-0.21	0.00871	0.00910816
chr1	2004356	0.33	0.54	-0.21	0.007	0.00819033
chr1	2004376	0.5	0.24	0.26	3.16e-06	8.54654e-06
chr1	2011235	0.61	0.27	0.34	7.88e-08	2.14254e-07
chr1	2019216	0.74	0.4	0.34	2.9e-06	7.84467e-06
chr1	2035813	0.13	0.42	-0.29	0.000474	0.00124762
chr1	2039546	0.37	0.61	-0.24	0.00413	0.00632804
chr1	2039558	0.3	0.61	-0.31	0.000271	0.000719101
chr1	2039597	0.39	0.64	-0.25	0.00427	0.00653169
chr1	2044175	0.26	0.55	-0.29	0.000324	0.000856885
chr1	2062325	0.79	0.35	0.44	3.14e-06	8.49253e-06
chr1	2097266	0.13	0.85	-0.72	8.86e-20	2.45126e-19
chr1	2097333	0.89	0.5	0.39	1.82e-10	4.96962e-10
chr1	2099300	0.57	0.98	-0.41	2.38e-06	6.44029e-06
chr1	2099301	0.41	0.99	-0.58	1.71e-17	4.72885e-17
chr1	2154742	0.76	0.4	0.36	3.06e-08	8.32765e-08
chr1	2168165	0.73	0.3	0.43	8.8e-06	2.37503e-05
chr1	2168187	0.68	0.23	0.45	9.32e-06	2.51503e-05
chr1	2168188	0.63	0.22	0.41	3.21e-05	8.63385e-05
chr1	2168196	0.74	0.51	0.23	0.0038	0.00613942
chr1	2168197	0.77	0.4	0.37	0.000137	0.000365642
chr1	2168204	0.75	0.38	0.37	0.000202	0.000536841
chr1	2168218	0.83	0.56	0.27	0.00601	0.00763606
chr1	2168219	0.91	0.58	0.33	9.76e-05	0.000261482
chr1	2168241	0.77	0.4	0.37	7.09e-05	0.000190186
chr1	2168259	0.61	0.2	0.41	2.52e-05	6.78315e-05
chr1	2168260	0.65	0.24	0.41	2.53e-05	6.80996e-05
chr1	2168267	0.33	0.07	0.26	0.00233	0.00449512
chr1	2168281	0	0.2	-0.2	7.33e-05	0.0001966
chr1	2168315	0.04	0.46	-0.42	6.28e-07	1.70303e-06
chr1	2168316	0.03	0.33	-0.3	1.11e-05	2.99409e-05
chr1	2168321	0.61	0.41	0.2	0.0039	0.00613942
chr1	2168322	0.63	0.28	0.35	0.00047	0.00123717
chr1	2178328	0	0.27	-0.27	5.97e-09	1.6269e-08
chr1	2203077	0.51	0.18	0.33	3.6e-05	9.67951e-05
chr1	2203094	0.47	0.15	0.32	7.92e-05	0.000212364
chr1	2203135	0.39	0.12	0.27	0.000592	0.00155187
chr1	2213023	0.42	0.2	0.22	0.00793	0.00867902
chr1	2213049	0.42	0.2	0.22	0.00537	0.00743308
chr1	2246008	0.13	0.85	-0.72	1.19e-11	3.25245e-11
chr1	2246060	0.52	0.27	0.25	0.0079	0.00867902
chr1	2246076	0.94	0.73	0.21	0.000709	0.0018475
chr1	2246080	0.83	0.57	0.26	0.0066	0.00819033
chr1	2246123	0.11	0.89	-0.78	2.11e-13	5.77227e-13
chr1	2247461	0.75	0.45	0.3	0.000697	0.00182056
chr1	2254599	0.13	0.78	-0.65	2.07e-13	5.66287e-13
chr1	2271724	0.38	0.08	0.3	3.1e-06	8.38458e-06
chr1	2273602	0.16	0.88	-0.72	7.89e-17	2.16016e-16
chr1	2273623	0.13	0.66	-0.53	9.84e-08	2.67482e-07
chr1	2278412	0.9	0.5	0.4	1.02e-07	2.77255e-07
chr1	2278465	0.6	0.89	-0.29	0.00471	0.00695238
chr1	2278489	0.91	0.7	0.21	0.0016	0.00353572
chr1	2285868	0.73	0.48	0.25	0.00367	0.00613942
chr1	2288923	0.56	0.77	-0.21	0.0075	0.00867902
chr1	2311098	0.72	1	-0.28	0.000202	0.000536841
chr1	2311104	0.44	0.79	-0.35	0.0024	0.00462081
chr1	2320738	0.62	0.33	0.29	0.000472	0.00124239
chr1	2320844	0	0.22	-0.22	7.81e-07	2.11724e-06
chr1	2352603	0.49	0.12	0.37	4.36e-07	1.18298e-06
chr1	2352651	0.79	0.53	0.26	0.000822	0.00213418
chr1	2405039	0.79	0.24	0.55	5.52e-11	1.50795e-10
chr1	2418856	0.19	0.75	-0.56	7.69e-16	2.10507e-15
chr1	2425553	0.84	0.4	0.44	9.46e-11	2.58374e-10
chr1	2437882	0.12	0.8	-0.68	1.24e-14	3.39358e-14
chr1	2460183	0.76	0.41	0.35	9.78e-05	0.000262016
chr1	2464264	0.12	0.91	-0.79	4.21e-16	1.15251e-15
chr1	2465169	0.17	0.83	-0.66	2.82e-14	7.71688e-14
chr1	2466133	0.77	0.52	0.25	0.0062	0.00785783
chr1	2466214	0.77	0.54	0.23	0.0072	0.00840417
chr1	2466242	0.05	0.68	-0.63	2.52e-12	6.89044e-12
chr1	2466253	0.05	0.69	-0.64	1.09e-12	2.98095e-12
chr1	2466855	0.9	0.7	0.2	0.00533	0.00737837
chr1	2467565	0.54	0.16	0.38	1.87e-05	5.03755e-05
chr1	2484684	0.01	0.77	-0.76	1.45e-28	4.01273e-28
chr1	2485113	0.67	0.15	0.52	1.37e-13	3.74815e-13
chr1	2494276	0.14	0.68	-0.54	1.25e-09	3.4098e-09
chr1	2496641	0.85	0.36	0.49	5.32e-12	1.45438e-11
chr1	2498499	0.81	0.37	0.44	6.06e-08	1.64812e-07
chr1	2498503	0.74	0.33	0.41	1.04e-06	2.81816e-06
chr1	2505439	0.8	0.33	0.47	1.23e-08	3.35011e-08
chr1	2510789	0.82	0.49	0.33	8.3e-06	2.24038e-05
chr1	2510873	0	0.24	-0.24	3.55e-05	9.54554e-05
chr1	2511060	0.57	0.8	-0.23	0.00581	0.00762349
chr1	2512406	0.72	0.4	0.32	3.92e-05	0.000105372
chr1	2523234	0.65	0.45	0.2	0.000687	0.00179463
chr1	2526547	0.6	0.3	0.3	0.000549	0.00143994
chr1	2552326	0.59	0.25	0.34	0.000136	0.000362984
chr1	2554789	0.13	0.8	-0.67	1.75e-13	4.78759e-13
chr1	2560173	0.69	0.32	0.37	0.000167	0.000445309
chr1	2567324	0.71	0.41	0.3	0.0091	0.00919974
chr1	2579155	0.59	0.91	-0.32	7.89e-05	0.000211562
chr1	2579259	0.59	0.81	-0.22	0.00879	0.00910816
chr1	2584555	0.76	0.18	0.58	5.36e-09	1.46078e-08
chr1	2597225	0.07	0.95	-0.88	2.25e-21	6.22553e-21
chr1	2607708	0.83	0.54	0.29	0.00427	0.00653169
chr1	2609708	0.44	0.19	0.25	0.000179	0.000477142
chr1	2623007	0.1	0.83	-0.73	1.71e-15	4.68065e-15
chr1	2623068	0.07	0.57	-0.5	1.74e-10	4.75128e-10
chr1	2626051	0.66	0.3	0.36	0.00111	0.00248555
chr1	2626054	0.6	0.15	0.45	4.03e-08	1.09647e-07
chr1	2658205	0.68	0.48	0.2	0.0056	0.00762349
chr1	2666635	0.98	0.53	0.45	6.94e-12	1.89711e-11
chr1	2669765	0.66	0.42	0.24	0.00359	0.00608999
chr1	2669842	0.37	0.16	0.21	0.0009	0.00224565
chr1	2721940	0.65	0.44	0.21	0.0009	0.00224565
chr1	2826118	0.74	0.19	0.55	2e-14	5.47318e-14
chr1	2826365	0.45	0.25	0.2	0.0034	0.00578004
chr1	2877455	0.31	0.11	0.2	0.0049	0.00695238
chr1	2888723	0.62	0.37	0.25	0.005	0.00695238
chr1	2913718	0.81	0.31	0.5	8.54e-12	2.33437e-11
chr1	3191521	0.81	0.45	0.36	1.39e-08	3.78553e-08
chr1	3301218	0.88	0.67	0.21	0.0011	0.00246333
chr1	3587822	0.76	0.43	0.33	5.43e-06	1.46701e-05
chr1	4354372	0.4	0.67	-0.27	0.00305	0.00522291
chr1	4545511	0.89	0.67	0.22	0.00281	0.00513826
chr1	4545548	0.56	0.32	0.24	4.99e-05	0.000134022
chr1	4550968	0.96	0.46	0.5	4.22e-13	1.15432e-12
chr1	4615229	0.9	0.58	0.32	1.63e-06	4.41387e-06
chr1	4664426	0.86	0.26	0.6	6.94e-11	1.89568e-10
chr1	4691823	0.01	0.34	-0.33	2.54e-07	6.89653e-07
chr1	4892359	0	0.21	-0.21	1.03e-06	2.7911e-06
chr1	4925505	0.84	0.44	0.4	0.000188	0.000501004
chr1	4925577	0.96	0.58	0.38	1.07e-05	2.88647e-05
chr1	4940293	0.86	0.31	0.55	3.65e-12	9.97926e-12
chr1	4943713	0.75	0.23	0.52	1.87e-11	5.11028e-11
chr1	4946702	0.64	0.36	0.28	0.000682	0.00178169
chr1	4959303	0.66	0.39	0.27	0.00229	0.00442652
chr1	4961213	0.87	0.51	0.36	1.1e-06	2.98052e-06
chr1	4961308	0.55	0.28	0.27	0.000195	0.000519567
chr1	4961347	0	0.35	-0.35	2.57e-06	6.95348e-06
chr1	5006047	0	0.53	-0.53	1.38e-12	3.77382e-12
chr1	5007556	0	0.26	-0.26	1.76e-08	4.79221e-08
chr1	5023442	0	0.24	-0.24	3.03e-06	8.19569e-06
chr1	5023443	0	0.2	-0.2	0.00216	0.00418521
chr1	5330859	0.22	0.7	-0.48	2.13e-06	5.76484e-06
chr1	6250072	0.19	0.4	-0.21	0.0018	0.00388482
chr1	6648387	0.73	0.33	0.4	1.81e-06	4.90033e-06
chr1	6665905	0.67	0.32	0.35	1.69e-05	4.55385e-05
chr1	6665924	0.61	0.87	-0.26	0.0062	0.00785783
chr1	6678285	0.85	0.56	0.29	0.000328	0.000867404
chr1	6747237	0.27	0.53	-0.26	0.00121	0.00270216
chr1	6799306	0.82	0.61	0.21	0.00793	0.00867902
chr1	6816761	0.6	0.39	0.21	0.0083	0.00897492
chr1	6972094	0.55	0.35	0.2	0.0073	0.00851085
chr1	6972110	0.48	0.24	0.24	0.0065	0.00819033
chr1	6972131	0.58	0.31	0.27	0.00895	0.00910816
chr1	6972137	0.48	0.24	0.24	0.0065	0.00819033
chr1	6972155	0.58	0.26	0.32	0.00155	0.00343284
chr1	6972157	0.55	0.29	0.26	0.0014	0.00311009
chr1	6972160	0.61	0.38	0.23	0.0091	0.00919974
chr1	6972175	0.57	0.25	0.32	0.00225	0.00435007
chr1	6972178	0.54	0.22	0.32	0.0022	0.00425442
chr1	6972180	0.47	0.22	0.25	0.0038	0.00613942
chr1	6972208	0.51	0.26	0.25	0.004	0.00613942
chr1	7068350	0.63	0.42	0.21	0.0088	0.00910816
chr1	7151854	0.71	0.32	0.39	2.98e-05	8.01721e-05
chr1	7307761	0.83	0.57	0.26	0.00435	0.00664352
chr1	7408196	1	0.79	0.21	7.44e-05	0.00019954
chr1	7413528	0.88	0.44	0.44	3.29e-07	8.92997e-07
chr1	7421881	0.61	0.82	-0.21	0.00816	0.00884195
chr1	7430581	0.94	0.53	0.41	1.01e-11	2.76062e-11
chr1	7434211	0.91	0.67	0.24	0.000476	0.00125284
chr1	7434310	0.74	0.36	0.38	6.89e-08	1.87357e-07
chr1	7440319	0.87	0.59	0.28	0.00225	0.00435007
chr1	7528196	0.88	0.49	0.39	1.8e-10	4.91503e-10
chr1	7598472	0.83	0.26	0.57	1.51e-09	4.11867e-09
chr1	7809326	0.71	0.42	0.29	0.00627	0.00794541
chr1	7845584	0.68	0.41	0.27	0.0029	0.00513826
chr1	8031494	0.82	0.57	0.25	0.00364	0.00613942
chr1	8047267	0.98	0.67	0.31	9.94e-08	2.70198e-07
chr1	8094951	0.64	0.85	-0.21	0.00156	0.00345475
chr1	8215223	0.41	0.15	0.26	0.000819	0.00212647
chr1	8217107	0.8	0.32	0.48	1.16e-07	3.15266e-07
chr1	8217172	0.73	0.94	-0.21	0.00256	0.00491704
chr1	8553197	0.37	0.58	-0.21	0.0017	0.00374688
chr1	8562275	0	0.25	-0.25	6.32e-07	1.71386e-06
chr1	8567384	0.81	0.47	0.34	3.28e-05	8.82154e-05
chr1	8600976	0.54	0.25	0.29	3.73e-05	0.000100279
chr1	8600983	0.65	0.39	0.26	0.000397	0.00104866
chr1	8666036	0.92	0.67	0.25	0.000496	0.00130509
chr1	8678421	0.39	0.13	0.26	0.00533	0.00737837
chr1	8678452	0.31	0.09	0.22	0.0027	0.00513826
chr1	8759360	0.98	0.49	0.49	3.69e-11	1.00817e-10
chr1	8897066	0.8	0.59	0.21	0.00877	0.00910816
chr1	8940897	0.44	0.21	0.23	0.00669	0.00819033
chr1	9352184	0.91	0.7	0.21	0.0032	0.00545966
chr1	9444615	0.53	0.24	0.29	0.0018	0.00388482
chr1	9531981	0.65	0.36	0.29	0.00203	0.00394246
chr1	9570380	0.6	0.29	0.31	0.000415	0.00109331
chr1	9731436	0.91	0.6	0.31	5.79e-05	0.000155427
chr1	9731437	0.8	0.47	0.33	0.000503	0.0013201
chr1	9731478	0.81	0.58	0.23	0.0019	0.00388482
chr1	9751794	0.71	0.47	0.24	0.00886	0.00910816
chr1	9772937	0.79	0.54	0.25	0.000396	0.00104604
chr1	9799497	0.92	0.59	0.33	9.83e-08	2.67211e-07
chr1	9809468	0.8	0.55	0.25	8.95e-05	0.000239868
chr1	10185640	0.6	0.37	0.23	0.00504	0.0070073
chr1	11404057	0.41	0.18	0.23	0.00328	0.00559467
chr1	11404080	0.4	0.14	0.26	0.00816	0.00884195
chr1	11404090	0.82	0.61	0.21	0.0087	0.00910816
chr1	11668626	0.89	0.63	0.26	0.0014	0.00311009
chr1	11669055	0.54	0.1	0.44	1.89e-05	5.09129e-05
chr1	11764862	0.49	0.7	-0.21	0.0021	0.00407016
chr1	11764924	0.25	0.5	-0.25	0.000721	0.00187854
chr1	11764925	0.39	0.61	-0.22	0.0071	0.00829764
chr1	11764941	0.32	0.52	-0.2	0.008	0.00867902
chr1	12382197	0.89	0.49	0.4	2.42e-06	6.54831e-06
chr1	13274681	0.6	0.29	0.31	0.000636	0.00166244
chr1	14908701	0.11	0.45	-0.34	7.44e-05	0.00019954
chr1	14912364	0.01	0.31	-0.3	3.03e-07	8.22522e-07
chr1	15923294	0.52	0.78	-0.26	0.00687	0.00819033
chr1	16518349	0.92	0.47	0.45	1.52e-11	4.15411e-11
chr1	17401440	0.55	0.35	0.2	0.001	0.00224565
chr1	22415914	0.75	0.45	0.3	5.62e-05	0.000150878
chr1	22417184	0.91	0.54	0.37	1.32e-08	3.59503e-08
chr1	22801932	0.06	0.64	-0.58	1.51e-11	4.12678e-11
chr1	25986257	0.87	0.57	0.3	5.39e-05	0.000144725
chr1	26393377	0.46	0.26	0.2	0.0078	0.00867902
chr1	27214301	0.55	0.29	0.26	0.0005	0.00131228
chr1	27605657	0.6	0.32	0.28	0.00601	0.00763606
chr1	29505973	0.9	0.56	0.34	4.69e-07	1.27238e-06
chr1	30006607	0.39	0.18	0.21	0.000332	0.000877917
chr1	30294628	0.62	0.4	0.22	0.0046	0.00695238
chr1	30708417	0.28	0.07	0.21	0.0013	0.00289558
chr1	31415299	0.69	0.22	0.47	9.42e-07	2.55303e-06
chr1	35006451	0.47	0.67	-0.2	0.00971	0.00975858
chr1	35006467	0.46	0.67	-0.21	0.00636	0.00804907
chr1	37008585	0.87	0.4	0.47	1.8e-07	4.88965e-07
chr1	47081552	0.74	0.52	0.22	0.0079	0.00867902
chr1	47081553	0.61	0.39	0.22	0.0062	0.00785783
chr1	47081574	0.37	0.12	0.25	0.00473	0.00695238
chr1	50472162	0.78	0.58	0.2	0.0051	0.00708126
chr1	53007922	0.63	0.19	0.44	5.48e-08	1.49054e-07
chr1	59991890	1	0.66	0.34	5.6e-12	1.53091e-11
chr1	63471515	0.43	0.05	0.38	9.68e-06	2.61197e-05
chr1	63471575	0.34	0.14	0.2	0.005	0.00695238
chr1	65849729	0.76	0.97	-0.21	0.0049	0.00695238
chr1	66200710	0.57	0.28	0.29	0.00896	0.00910816
chr1	68715813	0.9	0.62	0.28	0.000164	0.000437341
chr1	69007234	0.51	0.25	0.26	0.00204	0.00396164
chr1	72331029	0.35	0.07	0.28	0.00035	0.000925218
chr1	72332648	0.71	0.43	0.28	3.45e-05	9.27738e-05
chr1	73894075	0.8	0.37	0.43	2.18e-07	5.92031e-07
chr1	74132801	0.55	0.04	0.51	1.57e-08	4.27534e-08
chr1	74132813	0.59	0.04	0.55	2.82e-09	7.68892e-09
chr1	75514661	0.82	0.55	0.27	1.95e-05	5.25257e-05
chr1	75514757	0.58	0.16	0.42	1.36e-05	3.66661e-05
chr1	75517357	0.77	0.55	0.22	0.0037	0.00613942
chr1	77280469	0.96	0.75	0.21	0.00197	0.00388482
chr1	77795382	0.81	0.53	0.28	0.000225	0.000597636
chr1	77795433	0.73	0.49	0.24	0.00242	0.00465886
chr1	77880876	0.81	0.37	0.44	2.52e-08	6.85933e-08
chr1	77880893	0.95	0.4	0.55	7.32e-15	2.00342e-14
chr1	78428207	0.76	0.53	0.23	0.000603	0.00157684
chr1	79471817	0.58	0.79	-0.21	0.0016	0.00353572
chr1	84101594	0.62	0.22	0.4	1.84e-05	4.95696e-05
chr1	84370070	0.62	0.41	0.21	0.0021	0.00407016
chr1	92376687	0.9	0.68	0.22	0.00207	0.00401928
chr1	92702984	0.58	0.3	0.28	0.00429	0.00656187
chr1	92840736	0.76	0.51	0.25	0.00287	0.00513826
chr1	93178629	0.78	0.31	0.47	9.11e-12	2.49012e-11
chr1	93179170	0.56	0.29	0.27	0.00117	0.00261873
chr1	96141831	0.9	0.68	0.22	0.00754	0.00867902
chr1	96349991	0.76	0.27	0.49	1.61e-09	4.39124e-09
chr1	97925389	0.82	0.35	0.47	1.68e-08	4.57459e-08
chr1	98311996	0.82	0.57	0.25	0.000463	0.00121888
chr1	98519168	0.66	0.27	0.39	1.6e-07	4.34684e-07
chr1	98661912	0.8	0.24	0.56	2.62e-11	7.15912e-11
chr1	100289312	0.64	0.86	-0.22	0.0048	0.00695238
chr1	100289320	0.72	0.93	-0.21	0.00684	0.00819033
chr1	100289367	0.67	0.95	-0.28	0.000211	0.000560634
chr1	100563708	0.63	0.38	0.25	0.00341	0.00579683
chr1	102084978	0.62	0.39	0.23	0.00251	0.00482192
chr1	106601086	0.39	0.19	0.2	0.0076	0.00867902
chr1	106626442	0.58	0.35	0.23	0.0083	0.00897492
chr1	107295083	0.92	0.7	0.22	0.00272	0.00513826
chr1	110984611	0.53	0.33	0.2	0.0021	0.00407016
chr1	112823514	0.44	0.67	-0.23	0.00873	0.00910816
chr1	112823563	0.44	0.71	-0.27	0.00224	0.00433092
chr1	112823623	0.26	0.58	-0.32	0.000127	0.000339078
chr1	112823624	0.32	0.62	-0.3	0.000745	0.00194052
chr1	114533484	0.86	0.62	0.24	0.000205	0.000544768
chr1	118009996	0.85	0.63	0.22	0.0037	0.00613942
chr1	119266224	0.28	0.77	-0.49	3.87e-08	1.05297e-07
chr1	129342365	0.76	0.47	0.29	0.000216	0.000573851
chr1	130396092	0.76	0.39	0.37	1.68e-06	4.54903e-06
chr1	131034868	0.27	0.04	0.23	0.0013	0.00289558
chr1	131034929	0.36	0.14	0.22	0.0022	0.00425442
chr1	131035026	0.51	0.26	0.25	0.0059	0.00762349
chr1	131035042	0.63	0.4	0.23	0.0047	0.00695238
chr1	131035052	0.74	0.47	0.27	0.0077	0.00867902
chr1	131035058	0.72	0.43	0.29	0.0006	0.00156906
chr1	131035080	0.74	0.5	0.24	0.0034	0.00578004
chr1	131035084	0.75	0.5	0.25	0.0092	0.00929154
chr1	131075418	0.46	0.67	-0.21	0.0089	0.00910816
chr1	131090957	0.84	0.48	0.36	7.28e-07	1.97379e-06
chr1	131182948	0.14	0.72	-0.58	2.29e-10	6.25234e-10
chr1	132439830	0.47	0.77	-0.3	0.00216	0.00418521
chr1	132439878	0.73	0.49	0.24	0.009	0.00910816
chr1	132700155	0.77	0.55	0.22	0.00561	0.00762349
chr1	136573567	0.5	0.3	0.2	0.0087	0.00910816
chr1	136626236	0.86	0.18	0.68	1.9e-15	5.20069e-15
chr1	139433989	0.2	0.49	-0.29	0.000707	0.00184233
chr1	139433997	0.23	0.53	-0.3	0.000564	0.00147898
chr1	139434000	0.23	0.51	-0.28	0.00118	0.00264091
chr1	139434002	0.22	0.52	-0.3	0.000494	0.00129986
chr1	139434018	0.13	0.41	-0.28	0.000436	0.00114827
chr1	139462072	0.75	0.54	0.21	0.0039	0.00613942
chr1	139620372	0.89	0.63	0.26	0.00767	0.00867902
chr1	139715245	0.83	0.47	0.36	4.67e-08	1.27042e-07
chr1	140723145	0.63	0.41	0.22	0.00908	0.00918807
chr1	142269095	0.14	0.41	-0.27	0.00349	0.00593112
chr1	142500414	0.55	0.31	0.24	0.00153	0.00338892
chr1	144681783	0.54	0.18	0.36	2.94e-05	7.90986e-05
chr1	145473358	0.6	0.36	0.24	0.00497	0.00695238
chr1	145672536	0.73	0.48	0.25	0.00646	0.00816482
chr1	145839420	0.86	0.63	0.23	0.00545	0.00753377
chr1	145840869	0.23	0.5	-0.27	0.003	0.00513826
chr1	145846049	0.77	0.2	0.57	3.22e-10	8.7902e-10
chr1	145916901	0.65	0.27	0.38	2.26e-05	6.08497e-05
chr1	146023344	0.69	0.38	0.31	0.000443	0.00116658
chr1	146038838	0.83	0.43	0.4	1.34e-07	3.64129e-07
chr1	146336409	0.89	0.68	0.21	0.0029	0.00513826
chr1	148033364	0.67	0.19	0.48	1.9e-08	5.17308e-08
chr1	148034900	0.73	0.49	0.24	0.00129	0.00287916
chr1	148064401	0.18	0.42	-0.24	0.0083	0.00897492
chr1	148064407	0.23	0.46	-0.23	0.0033	0.00562026
chr1	148064444	0.21	0.46	-0.25	0.0029	0.00513826
chr1	148078381	0.38	0.6	-0.22	0.0006	0.00156906
chr1	148099767	0.58	0.8	-0.22	0.0005	0.00131228
chr1	148470603	0.55	0.3	0.25	0.00122	0.00272432
chr1	149017720	0.85	0.56	0.29	4.27e-05	0.000114747
chr1	149488132	0.87	0.48	0.39	4.88e-06	1.3187e-05
chr1	158537347	0.61	0.81	-0.2	0.0011	0.00246333
chr1	158942666	0.26	0.55	-0.29	3.19e-05	8.58015e-05
chr1	159157121	0.13	0.33	-0.2	0.0052	0.00720918
chr1	159157148	0.14	0.36	-0.22	0.0054	0.00746546
chr1	159186413	0.62	0.41	0.21	0.0095	0.00956651
chr1	161257095	0.87	0.41	0.46	2.12e-07	5.75762e-07
chr1	161658750	0.71	0.33	0.38	1.39e-07	3.77696e-07
chr1	162060681	0.2	0.46	-0.26	0.00294	0.00513826
chr1	162319777	0.7	0.45	0.25	0.0023	0.0044378
chr1	163113822	0.33	0.13	0.2	0.00363	0.00613942
chr1	163114588	0.42	0.62	-0.2	0.0014	0.00311009
chr1	163369681	0.44	0.24	0.2	0.00809	0.00877538
chr1	163381221	0.7	0.43	0.27	0.00402	0.00616975
chr1	163943780	0.62	0.42	0.2	0.0018	0.00388482
chr1	164019983	0.88	0.38	0.5	1.54e-10	4.20536e-10
chr1	164111378	0.78	0.56	0.22	0.003	0.00513826
chr1	164143768	0.36	0.15	0.21	0.002	0.00388482
chr1	164715130	0.35	0.14	0.21	0.0068	0.00819033
chr1	164715143	0.33	0.1	0.23	0.0004	0.00105406
chr1	164715206	0.27	0.04	0.23	0.00555	0.00762349
chr1	164717183	0.64	0.43	0.21	0.0086	0.00910816
chr1	165097410	0.24	0.45	-0.21	0.0089	0.00910816
chr1	166195114	0.86	0.62	0.24	0.00202	0.00392325
chr1	166195174	0.86	0.52	0.34	2.53e-05	6.80996e-05
chr1	166609793	0.08	0.6	-0.52	3.7e-10	1.00998e-09
chr1	166879264	0.53	0.79	-0.26	0.000547	0.00143472
chr1	167877416	0.78	0.54	0.24	0.00441	0.00672533
chr1	167905957	0.6	0.34	0.26	0.00547	0.00756114
chr1	167918957	0.65	0.42	0.23	0.00792	0.00867902
chr1	167919011	0.77	0.56	0.21	0.0038	0.00613942
chr1	167921848	0.39	0.1	0.29	7.98e-06	2.15417e-05
chr1	168823332	0.89	0.36	0.53	2.43e-11	6.64006e-11
chr1	168941598	0.31	0.04	0.27	0.000114	0.000304504
chr1	171001227	0.88	0.55	0.33	1.09e-05	2.94027e-05
chr1	175807334	0.79	0.59	0.2	0.0014	0.00311009
chr1	180569975	0.9	0.36	0.54	7.47e-18	2.06641e-17
chr1	181407377	0.67	0.46	0.21	0.00159	0.00352045
chr1	181588085	0.61	0.88	-0.27	0.000325	0.000859517
chr1	183416715	1	0.73	0.27	8.89e-07	2.40956e-06
chr1	183421035	0.06	0.75	-0.69	1.05e-16	2.87469e-16
chr1	183613690	0.63	0.32	0.31	0.000324	0.000856885
chr1	186022703	0.8	0.45	0.35	4.36e-06	1.17847e-05
chr1	186023095	0.43	0.21	0.22	0.0083	0.00897492
chr1	190349517	0.39	0.15	0.24	0.00254	0.00487903
chr1	191194062	0.53	0.15	0.38	1.72e-06	4.65714e-06
chr1	191469801	0.45	0.18	0.27	0.0002	0.000531553
chr1	191485532	0.66	0.38	0.28	0.00184	0.00388482
chr1	191550141	0.71	0.35	0.36	2.71e-05	7.29292e-05
chr1	195804958	0.84	0.61	0.23	0.00706	0.00825964
chr1	197240780	0.71	0.47	0.24	0.0024	0.00462081
chr1	198806525	0.85	0.43	0.42	1.61e-09	4.39124e-09
chr1	199325043	0.58	0.34	0.24	0.0035	0.00593912
chr1	199325156	0.45	0.24	0.21	0.0012	0.00268002
chr1	200312099	0.52	0.29	0.23	4.04e-07	1.09627e-06
chr1	201496544	0.53	0.84	-0.31	5.68e-05	0.000152484
chr1	201496566	0.52	0.78	-0.26	0.00155	0.00343284
chr1	201764353	0.59	0.93	-0.34	4.61e-06	1.24588e-05
chr1	201764381	0.6	0.91	-0.31	2.88e-05	7.74897e-05
chr1	202796131	0.69	0.95	-0.26	4.74e-06	1.28095e-05
chr1	204277183	0.92	0.7	0.22	0.00161	0.00355756
chr1	206732450	0.87	0.64	0.23	0.00325	0.0055441
chr1	206732461	0.87	0.62	0.25	0.00163	0.00360126
chr1	220821451	0.89	0.69	0.2	0.004	0.00613942
chr1	221261630	0.84	0.47	0.37	0.000127	0.000339078
chr1	221275671	0	0.53	-0.53	3.76e-10	1.02635e-09
chr1	221275709	0	0.5	-0.5	7.85e-10	2.1419e-09
chr1	223723681	0.78	0.46	0.32	0.00421	0.00644089
chr1	226471337	0.8	0.6	0.2	0.0006	0.00156906
chr1	234068969	0.57	0.22	0.35	7.06e-06	1.90631e-05
chr1	235898964	0.62	0.3	0.32	0.000414	0.00109069
chr1	235911390	0.91	0.71	0.2	3.56e-05	9.57234e-05
chr1	236570484	0.23	0.46	-0.23	0.00063	0.0016469
chr1	236570547	0.43	0.22	0.21	0.00217	0.00420436
chr1	236676097	0.66	0.32	0.34	6.63e-05	0.00017789
chr1	237029132	0.33	0.68	-0.35	0.00135	0.00300587
chr1	237613059	0.26	0.6	-0.34	1.32e-05	3.55905e-05
chr1	237620874	0.41	0.17	0.24	0.00161	0.00355756
chr1	237621405	0.44	0.14	0.3	0.00168	0.00371055
chr1	237751284	0.81	0.36	0.45	5.19e-10	1.41644e-09
chr1	237763507	0.67	0.46	0.21	0.0016	0.00353572
chr1	238102693	0.49	0.13	0.36	2.28e-08	6.20665e-08
chr1	238111286	0.8	0.6	0.2	0.00882	0.00910816
chr1	238511405	0.74	0.48	0.26	0.00834	0.0090176
chr1	238542755	0.79	0.33	0.46	4.59e-11	1.25396e-10
chr1	238670772	0.38	0.6	-0.22	0.008	0.00867902
chr1	238756711	0.67	0.45	0.22	0.00784	0.00867902
chr1	238790538	0.55	0.21	0.34	0.00011	0.000293866
chr1	239096470	0.44	0.75	-0.31	0.000562	0.00147378
chr1	239352331	0.97	0.76	0.21	0.000274	0.000727021
chr1	239403871	0.13	0.38	-0.25	2.68e-05	7.21244e-05
chr1	240294471	0.22	0.59	-0.37	8.76e-05	0.000234797
chr1	240415811	0.95	0.72	0.23	0.00235	0.00453333
chr1	240556775	0.64	0.34	0.3	0.00502	0.00697987
chr1	240575782	0.89	0.56	0.33	1.07e-05	2.88647e-05
chr1	240765021	0.57	1	-0.43	1.06e-06	2.87228e-06
chr1	241056256	0.38	0.18	0.2	0.0012	0.00268002
chr1	241573857	0.43	0.17	0.26	0.000328	0.000867404
chr1	244785982	0.9	0.68	0.22	0.00178	0.00388482
chr1	244785989	0.93	0.64	0.29	1.6e-05	4.31195e-05
chr1	248321985	0.5	0.74	-0.24	0.0091	0.00919974
chr1	248570720	0.96	0.69	0.27	0.000145	0.000386887
chr1	248840184	0.61	0.89	-0.28	0.00196	0.00388482
chr1	249119421	0.45	0.75	-0.3	0.000199	0.000530166
chr1	249674680	0.63	0.32	0.31	0.00289	0.00513826
chr1	249682305	0.91	0.58	0.33	3.91e-06	1.05707e-05
chr1	250239508	0.53	0.3	0.23	0.0009	0.00224565
chr1	250519584	0.68	0.43	0.25	0.00409	0.0062759
chr1	250519590	0.43	0.13	0.3	0.000324	0.000856885
chr1	250519610	0.61	0.38	0.23	0.0031	0.00529924
chr1	250519696	0.77	0.5	0.27	0.000934	0.00224565
chr1	250519718	0.89	0.65	0.24	0.000836	0.00217022
chr1	250524106	0.4	0.16	0.24	0.00541	0.00747914
chr1	250534635	0.33	0.05	0.28	4.01e-06	1.08405e-05
chr1	250602172	0.15	0.74	-0.59	8.68e-09	2.36477e-08
chr1	250602221	0.35	0.56	-0.21	0.0061	0.00774113
chr1	250602324	0.78	0.55	0.23	0.0041	0.00628268
chr1	250856380	0.81	0.61	0.2	0.0077	0.00867902
chr1	251750859	0.93	0.48	0.45	5.28e-09	1.439e-08
chr1	252418652	0.89	0.62	0.27	2.55e-05	6.86361e-05
chr1	252426069	0.15	0.37	-0.22	0.0061	0.00774113
chr1	253435145	0	0.27	-0.27	1.99e-08	5.41794e-08
chr1	253457869	0.06	0.36	-0.3	6.61e-06	1.78505e-05
chr1	253543205	0.55	0.31	0.24	0.0068	0.00819033
chr1	254138980	0.9	0.7	0.2	0.0085	0.00910816
chr1	254188225	0.13	0.42	-0.29	0.000652	0.00170392
chr1	254604670	0.5	0.71	-0.21	0.00683	0.00819033
chr1	254730118	0	0.24	-0.24	3.32e-06	8.97833e-06
chr1	254734563	0.55	0.18	0.37	5.02e-07	1.36178e-06
chr1	254784513	0.33	0.55	-0.22	0.00957	0.00963598
chr1	254784604	0.1	0.32	-0.22	0.00576	0.00762349
chr1	254809437	0.57	0.36	0.21	0.0088	0.00910816
chr1	254810178	0.92	0.33	0.59	1.04e-21	2.87762e-21
chr1	254845016	0.83	0.56	0.27	0.00213	0.0041277
chr1	254845113	0.51	0.3	0.21	0.00273	0.00513826
chr1	254845207	0.29	0.49	-0.2	0.0074	0.00861733
chr1	254848304	0.4	0.68	-0.28	0.000417	0.00109855
chr1	254856063	0.68	0.39	0.29	0.0029	0.00513826
chr1	254857880	0.78	0.47	0.31	0.000216	0.000573851
chr1	254857909	0.52	0.3	0.22	0.00671	0.00819033
chr1	254857966	0.59	0.31	0.28	0.000738	0.00192244
chr1	254941811	0.36	0.58	-0.22	0.0049	0.00695238
chr1	255011020	0.78	0.49	0.29	0.000588	0.00154145
chr1	255011293	0.85	0.47	0.38	8.5e-07	2.30402e-06
chr1	255011784	0.82	0.26	0.56	5.68e-12	1.55277e-11
chr1	255092750	0.49	0.24	0.25	0.00466	0.00695238
chr1	255092751	0.51	0.24	0.27	0.00444	0.00677048
chr1	255552713	0.02	0.45	-0.43	4.93e-08	1.34109e-07
chr1	256056672	0.93	0.47	0.46	4.97e-08	1.35195e-07
chr1	257098175	0.67	0.37	0.3	0.000578	0.00151542
chr1	257146235	0.5	0.16	0.34	1.34e-05	3.61284e-05
chr1	257394373	0.53	0.31	0.22	0.00384	0.00613942
chr1	257511166	0.72	0.48	0.24	0.0096	0.00965762
chr1	257533875	0.79	0.49	0.3	0.000502	0.0013175
chr1	260319701	0.79	0.55	0.24	0.0007	0.00182423
chr1	260502645	0.91	0.46	0.45	2.29e-09	6.24465e-09
chr1	260971379	0.5	0.3	0.2	0.0037	0.00613942
chr1	260971388	0.77	0.53	0.24	0.00318	0.00543447
chr1	260971401	0.4	0.18	0.22	0.00483	0.00695238
chr1	261665742	0.45	0.21	0.24	0.0058	0.00762349
chr1	261779630	0.35	0.57	-0.22	0.0029	0.00513826
chr1	261797479	0.45	0.14	0.31	1.31e-05	3.53213e-05
chr1	261800203	0.43	0.21	0.22	0.00762	0.00867902
chr1	261834339	0.75	0.47	0.28	1.45e-07	3.93976e-07
chr1	261839412	0.86	0.44	0.42	1.89e-09	5.15445e-09
chr1	261851463	0.82	0.53	0.29	3.6e-08	9.79567e-08
chr1	262209921	0.67	0.44	0.23	0.002	0.00388482
chr1	262279120	0.57	0.3	0.27	0.00833	0.00900693
chr1	262285029	0.62	0.33	0.29	0.00876	0.00910816
chr1	262292614	0.17	0.39	-0.22	0.0086	0.00910816
chr1	262438328	0.19	0.43	-0.24	0.0036	0.00609764
chr1	264389759	0.45	0.73	-0.28	0.000139	0.000370956
chr1	264389797	0.37	0.61	-0.24	0.00117	0.00261873
chr1	265121712	0.65	0.43	0.22	0.0012	0.00268002
chr1	265140503	0.89	0.69	0.2	0.000424	0.00111687
chr1	265161157	0.53	0.19	0.34	1.23e-06	3.33218e-06
chr1	265165589	0.91	0.69	0.22	0.00735	0.00856838
chr1	265267583	0.84	0.44	0.4	3.85e-10	1.0509e-09
chr1	265300431	0.51	0.19	0.32	0.000839	0.00217795
chr1	265303729	0.69	0.41	0.28	0.000721	0.00187854
chr1	265307781	0.71	0.48	0.23	0.00386	0.00613942
chr1	265307832	0.86	0.62	0.24	0.000349	0.000922581
chr1	265592903	0.51	0.31	0.2	0.0012	0.00268002
chr1	265592912	0.65	0.44	0.21	0.0041	0.00628268
chr1	265610070	0.63	0.86	-0.23	0.0076	0.00867902
chr1	265610140	0.66	0.42	0.24	0.00311	0.00531616
chr1	265634396	0.49	0.22	0.27	0.000274	0.000727021
chr1	265698733	0.92	0.65	0.27	6.05e-06	1.63411e-05
chr1	266106388	0.64	0.41	0.23	0.000244	0.000647811
chr1	266193373	0.84	0.62	0.22	0.00543	0.00750644
chr1	266650646	0.73	0.49	0.24	0.0031	0.00529924
chr1	266650667	0.66	0.42	0.24	0.0087	0.00910816
chr1	266654438	0.44	0.21	0.23	0.000493	0.00129725
chr1	266661397	0.54	0.33	0.21	0.0084	0.00907331
chr1	266661457	0.75	0.42	0.33	0.000633	0.00165467
chr1	266837489	0.82	0.31	0.51	4.08e-11	1.11467e-10
chr1	266837591	0.87	0.63	0.24	0.000682	0.00178169
chr1	266847233	0.71	0.5	0.21	0.001	0.00224565
chr1	266855537	0.8	0.41	0.39	9.68e-08	2.63139e-07
chr1	266916759	0.55	0.34	0.21	0.000769	0.00200245
chr1	266934203	0.05	0.25	-0.2	3.71e-05	9.9743e-05
chr1	267004219	0.45	0.22	0.23	0.0003	0.000793784
chr1	267037010	0.39	0.71	-0.32	0.000169	0.000450614
chr1	267074435	0.79	0.38	0.41	1.02e-06	2.76406e-06
chr1	267094141	0.71	0.31	0.4	2.67e-07	7.24905e-07
chr1	267106556	0.49	0.72	-0.23	0.0038	0.00613942
chr1	267138377	0.8	0.48	0.32	3.03e-05	8.15127e-05
chr1	267156798	0.21	0.54	-0.33	0.000173	0.00046123
chr1	267156832	0.4	0.18	0.22	0.0091	0.00919974
chr1	267239255	0.42	0.13	0.29	0.000153	0.000408129
chr1	267257321	0.68	0.47	0.21	0.0079	0.00867902
chr1	267460348	0.71	0.31	0.4	2.82e-07	7.65587e-07
chr1	267481652	0.1	0.32	-0.22	0.0054	0.00746546
chr1	267514161	0.49	0.72	-0.23	0.00045	0.00118489
chr1	267514163	0.39	0.79	-0.4	9.3e-10	2.53733e-09
chr1	267514189	0.58	0.23	0.35	1.64e-07	4.4554e-07
chr1	267526464	0.71	0.25	0.46	3.43e-09	9.35097e-09
chr1	267573128	0.58	0.26	0.32	0.00148	0.00328599
chr1	267601785	0.74	0.48	0.26	0.000973	0.00224565
chr1	267667895	0.46	0.69	-0.23	0.0089	0.00910816
chr1	267667905	0.67	0.93	-0.26	0.00159	0.00352045
chr1	267667906	0.7	0.94	-0.24	3.03e-05	8.15127e-05
chr1	267711155	0.65	0.35	0.3	0.00028	0.00074285
chr1	267734236	0.54	0.19	0.35	0.000152	0.000405471
chr1	267741717	0.44	0.69	-0.25	0.0011	0.00246333
chr1	267741808	0.78	0.46	0.32	0.000441	0.00116135
chr1	267741971	0.59	0.3	0.29	0.000326	0.000862142
chr1	267751350	0.41	0.16	0.25	0.0096	0.00965762
chr1	267752514	0.57	0.22	0.35	9.54e-05	0.000255611
chr1	267822038	0.97	0.58	0.39	1.49e-10	4.06887e-10
chr1	267883832	0.93	0.68	0.25	0.00109	0.00244605
chr1	267911335	0.51	0.31	0.2	0.0034	0.00578004
chr1	267919538	0.54	0.8	-0.26	0.0021	0.00407016
chr1	267931412	0.58	0.81	-0.23	0.0008	0.00207754
chr1	267931439	0.44	0.69	-0.25	0.0028	0.00513826
chr1	268001312	0.31	0.52	-0.21	0.0033	0.00562026
chr1	268012689	0.69	0.45	0.24	0.0084	0.00907331
chr1	268018597	0.71	0.38	0.33	0.00159	0.00352045
chr1	268019451	0.87	0.6	0.27	0.000883	0.00224565
chr1	268031038	0.74	0.39	0.35	2.16e-07	5.86608e-07
chr1	268036490	0.21	0.44	-0.23	0.0015	0.0033231
chr1	268036507	0.81	0.43	0.38	2.92e-07	7.9269e-07
chr1	268036606	0	0.45	-0.45	7.75e-12	2.11847e-11
chr1	268052343	0.62	0.18	0.44	4.53e-07	1.22904e-06
chr1	268119402	0.7	0.37	0.33	0.00192	0.00388482
chr1	268203529	0.59	0.28	0.31	0.0028	0.00513826
chr1	268220763	0.29	0.49	-0.2	0.0005	0.00131228
chr1	268220770	0.44	0.68	-0.24	0.00144	0.00319801
chr1	268232065	0.54	0.77	-0.23	0.00861	0.00910816
chr1	268256940	0.48	0.2	0.28	7.75e-06	2.09221e-05
chr1	268257038	0.44	0.19	0.25	0.00164	0.00362313
chr1	268257070	0.6	0.37	0.23	0.00283	0.00513826
chr1	268279213	0.84	0.35	0.49	1.29e-07	3.50556e-07
chr1	268336729	0.53	0.29	0.24	0.00717	0.0083783
chr1	268360626	0.39	0.62	-0.23	0.0075	0.00867902
chr1	268363470	0.78	0.45	0.33	5.49e-07	1.48908e-06
chr1	268442243	0.49	0.27	0.22	0.0029	0.00513826
chr1	268567586	0.62	0.27	0.35	6.79e-06	1.83354e-05
chr1	268571069	0.44	0.21	0.23	0.00473	0.00695238
chr1	268572275	0.45	0.13	0.32	3.9e-06	1.05437e-05
chr1	268646432	0.91	0.68	0.23	0.000515	0.00135138
chr1	268646505	0.87	0.66	0.21	0.0011	0.00246333
chr1	268705307	0.64	0.42	0.22	0.0071	0.00829764
chr1	268705340	0.84	0.6	0.24	0.0029	0.00513826
chr1	268782672	0.77	0.34	0.43	2.78e-08	7.56646e-08
chr1	268787608	0.78	0.52	0.26	0.00478	0.00695238
chr1	268809986	0.64	0.88	-0.24	0.0004	0.00105406
chr1	268816963	0.7	0.31	0.39	5.07e-08	1.37913e-07
chr1	268825150	0.4	0.62	-0.22	0.0079	0.00867902
chr1	268990986	0.9	0.65	0.25	2.99e-05	8.04403e-05
chr1	268990996	0.88	0.67	0.21	0.00117	0.00261873
chr1	268991040	0.95	0.73	0.22	2.72e-05	7.31975e-05
chr1	268991596	0.94	0.62	0.32	2.32e-05	6.24612e-05
chr1	268991612	0.58	0.36	0.22	0.0072	0.00840417
chr1	268998475	0.87	0.5	0.37	2.94e-05	7.90986e-05
chr1	268998476	0.76	0.49	0.27	0.00532	0.0073647
chr1	269000221	0.47	0.25	0.22	0.0023	0.0044378
chr1	269003347	0.73	0.39	0.34	1.86e-05	5.01068e-05
chr1	269073075	0.52	0.32	0.2	0.00534	0.00739205
chr1	269122945	0.73	0.44	0.29	0.00121	0.00270216
chr1	269123000	0.5	0.26	0.24	0.00937	0.00945305
chr1	269216581	0.88	0.6	0.28	0.000641	0.00167541
chr1	269231093	0.25	0	0.25	1.11e-05	2.99409e-05
chr1	269231114	0.98	0.71	0.27	4.67e-05	0.000125456
chr1	269231157	0.99	0.74	0.25	0.000554	0.00145296
chr1	269308538	0.57	0.18	0.39	5.62e-07	1.5243e-06
chr1	269318142	0.75	0.32	0.43	1.13e-07	3.0712e-07
chr1	269327723	0.56	0.21	0.35	7.29e-08	1.98224e-07
chr1	269329317	0.94	0.46	0.48	1.67e-08	4.54738e-08
chr1	269329353	0.86	0.42	0.44	1.66e-06	4.49495e-06
chr1	269361283	0.57	0.36	0.21	0.0043	0.00656812
chr1	269361299	0.72	0.5	0.22	0.00707	0.00827115
chr1	269361339	0.56	0.3	0.26	0.000894	0.00224565
chr1	269450617	0.16	0.37	-0.21	0.00896	0.00910816
chr1	269592962	0.55	0.19	0.36	7.46e-07	2.0225e-06
chr1	269593084	0.84	0.63	0.21	0.00749	0.00867902
chr1	269624837	0.75	0.54	0.21	0.00165	0.00364497
chr1	269694072	0.69	0.46	0.23	0.000158	0.000421403
chr1	269785276	0.47	0.75	-0.28	0.00285	0.00513826
chr1	269823065	0.64	0.39	0.25	0.0011	0.00246333
chr1	269828243	0.73	0.32	0.41	2.23e-05	6.00447e-05
chr1	269840369	0.53	0.26	0.27	0.00497	0.00695238
chr1	269856628	0.91	0.67	0.24	0.00151	0.00334508
chr1	269857392	0.58	0.8	-0.22	0.00792	0.00867902
chr1	269861534	0.83	0.56	0.27	0.00174	0.00383408
chr1	269861679	0.8	0.55	0.25	0.00578	0.00762349
chr1	269861821	0.77	0.52	0.25	0.0059	0.00762349
chr1	269962657	0.63	0.32	0.31	1.76e-05	4.74201e-05
chr1	270022304	0.89	0.36	0.53	9.53e-13	2.60638e-12
chr1	270035268	0.8	0.34	0.46	2.75e-07	7.46602e-07
chr1	270037766	0.48	0.22	0.26	0.00828	0.00896168
chr1	270195232	0.8	0.41	0.39	4.44e-08	1.20791e-07
chr1	270316018	0.8	0.49	0.31	3.93e-05	0.000105639
chr1	270408745	0.61	0.22	0.39	0.000132	0.000352355
chr1	270430125	0.45	0.11	0.34	3.31e-05	8.90197e-05
chr1	270470954	0.88	0.27	0.61	3.58e-17	9.85653e-17
chr1	270511613	0.85	0.46	0.39	6.06e-08	1.64812e-07
chr1	270520619	0.77	0.5	0.27	0.00124	0.00276855
chr1	270535584	0.42	0.17	0.25	0.0025	0.00480294
chr1	270547053	0.67	0.39	0.28	0.0012	0.00268002
chr1	270551187	0.64	0.34	0.3	0.00117	0.00261873
chr1	270574506	0.8	0.57	0.23	0.001	0.00224565
chr1	270600644	0.41	0.2	0.21	0.0088	0.00910816
chr1	270681777	0.88	0.57	0.31	1.05e-07	2.85399e-07
chr1	270697714	0.87	0.55	0.32	2.54e-05	6.8368e-05
chr1	270699325	0.65	0.35	0.3	1.23e-05	3.31703e-05
chr1	270875847	0.92	0.59	0.33	1.59e-07	4.31971e-07
chr1	270875969	0.72	0.51	0.21	0.00202	0.00392325
chr1	270884482	0.57	0.22	0.35	1.63e-05	4.39257e-05
chr1	270924785	0.67	0.45	0.22	0.007	0.00819033
chr1	270925466	0.5	0.74	-0.24	0.0006	0.00156906
chr1	270928939	0.32	0.56	-0.24	0.00842	0.00909462
chr1	270929017	0.41	0.19	0.22	0.0038	0.00613942
chr1	270929046	0.36	0.15	0.21	0.0027	0.00513826
chr1	270929134	0.31	0.07	0.24	0.00385	0.00613942
chr1	270929137	0.41	0.07	0.34	4.62e-05	0.000124119
chr1	270929140	0.35	0.12	0.23	0.0071	0.00829764
chr1	270929151	0.27	0.05	0.22	0.00239	0.00460962
chr1	270929161	0.2	0	0.2	0.000826	0.00214446
chr1	270931967	0.37	0.14	0.23	0.000938	0.00224565
chr1	270932009	0.54	0.34	0.2	0.00968	0.00973693
chr1	270932258	0.44	0.66	-0.22	0.00266	0.00509821
chr1	270937555	0.85	0.6	0.25	0.00174	0.00383408
chr1	270941482	0.85	0.41	0.44	4.82e-10	1.31551e-09
chr1	270967506	0.72	0.5	0.22	0.00201	0.00390406
chr1	271025275	0.7	0.49	0.21	0.0027	0.00513826
chr1	271077646	0.52	0.28	0.24	0.0041	0.00628268
chr1	271082484	0.56	0.26	0.3	0.000444	0.00116919
chr1	271129212	0.75	0.97	-0.22	0.0006	0.00156906
chr1	271181758	0.93	0.52	0.41	4.43e-09	1.20749e-08
chr1	271216983	0.82	0.57	0.25	0.000224	0.000594999
chr1	271236796	0.72	0.21	0.51	1.16e-11	3.17048e-11
chr1	271237717	0.8	0.48	0.32	4.51e-06	1.21891e-05
chr1	271244758	0.36	0.58	-0.22	0.000819	0.00212647
chr1	271252366	0.41	0.18	0.23	0.00301	0.00515518
chr1	271252469	0.72	0.48	0.24	0.00533	0.00737837
chr1	271256738	0.7	0.35	0.35	7.74e-06	2.08951e-05
chr1	271361114	0.18	0.4	-0.22	0.0009	0.00224565
chr1	271372175	0.95	0.74	0.21	0.000593	0.00155446
chr1	271390062	0.57	0.83	-0.26	0.00738	0.00860278
chr1	271409437	0.86	0.52	0.34	6.24e-08	1.69702e-07
chr1	271427795	0.88	0.63	0.25	0.000937	0.00224565
chr1	271445708	0.84	0.48	0.36	1.9e-06	5.14354e-06
chr1	271446423	0.2	0	0.2	0.00123	0.00274642
chr1	271448767	0.76	0.39	0.37	3.14e-06	8.49253e-06
chr1	271450650	0.63	0.38	0.25	0.00129	0.00287916
chr1	271509155	0.85	0.54	0.31	1.56e-08	4.24816e-08
chr1	271525708	0.73	0.46	0.27	2.76e-05	7.42703e-05
chr1	271536358	0.95	0.74	0.21	0.000613	0.0016028
chr1	271574850	0.78	0.4	0.38	8.07e-06	2.17842e-05
chr1	271574862	0.78	0.43	0.35	4.74e-05	0.00012733
chr1	271574864	0.79	0.43	0.36	3.95e-05	0.000106175
chr1	271574869	0.75	0.43	0.32	0.000328	0.000867404
chr1	271574877	0.74	0.4	0.34	9.42e-05	0.000252407
chr1	271574882	0.78	0.47	0.31	0.000136	0.000362984
chr1	271574890	0.79	0.49	0.3	0.000239	0.000634605
chr1	271574897	0.77	0.46	0.31	0.000148	0.00039485
chr1	271574908	0.76	0.46	0.3	0.000361	0.000954113
chr1	271574958	0.8	0.43	0.37	1.26e-05	3.39767e-05
chr1	271574960	0.78	0.41	0.37	2.1e-05	5.65535e-05
chr1	271621832	0.38	0.67	-0.29	0.00241	0.00463981
chr1	271659122	0.39	0.62	-0.23	0.0058	0.00762349
chr1	271672687	0.76	0.52	0.24	0.000866	0.00224565
chr1	271681651	0.59	0.15	0.44	1.32e-07	3.58699e-07
chr1	271693457	0.75	0.33	0.42	2.22e-06	6.00807e-06
chr1	271696902	0.88	0.5	0.38	4.29e-09	1.16937e-08
chr1	271765991	0.86	0.64	0.22	0.0088	0.00910816
chr1	271848742	0.33	0.12	0.21	0.00163	0.00360126
chr1	271866086	0.72	0.17	0.55	7.75e-11	2.11684e-10
chr1	271872840	0.83	0.43	0.4	7.27e-08	1.97681e-07
chr1	272023472	0.34	0.58	-0.24	0.0064	0.00809005
chr1	272030009	0.92	0.68	0.24	0.00319	0.00545136
chr1	272030056	0.72	0.5	0.22	0.0048	0.00695238
chr1	272038669	0.65	0.39	0.26	0.00317	0.00541758
chr1	272070063	0.42	0.21	0.21	0.0092	0.00929154
chr1	272081307	0.34	0.09	0.25	0.00227	0.00438828
chr1	272270420	0.9	0.7	0.2	0.00327	0.00557778
chr1	272336768	0.57	0.35	0.22	0.0025	0.00480294
chr1	272336805	0.32	0.12	0.2	0.0057	0.00762349
chr1	272337453	0.73	0.27	0.46	2.82e-08	7.67516e-08
chr1	272338249	0.73	0.52	0.21	0.0094	0.00947485
chr1	272339373	0.27	0.56	-0.29	0.00535	0.00740568
chr1	272343568	0.01	0.28	-0.27	0.00023	0.000610834
chr1	272355067	0.73	0.37	0.36	9.49e-05	0.000254275
chr1	272355079	0.76	0.39	0.37	7.3e-05	0.000195798
chr1	272366196	0.13	0.34	-0.21	0.0048	0.00695238
chr1	272463484	0.85	0.36	0.49	6.59e-06	1.77966e-05
chr1	272474533	0.96	0.71	0.25	0.00211	0.00408936
chr1	272486605	0.72	0.23	0.49	5.29e-07	1.43492e-06
chr1	272510083	0.52	0.29	0.23	0.00544	0.00752012
chr1	272521055	0.74	0.53	0.21	0.0093	0.00938332
chr1	272551395	0.92	0.72	0.2	0.0018	0.00388482
chr1	272553955	0.72	0.3	0.42	8.44e-09	2.29945e-08
chr1	272571688	0.79	0.27	0.52	7.56e-10	2.06282e-09
chr1	272583498	0.85	0.58	0.27	0.0022	0.00425442
chr1	272611651	0.5	0.16	0.34	0.00035	0.000925218
chr1	272647620	0.77	0.57	0.2	0.0097	0.00974866
chr1	272652641	0.64	0.86	-0.22	0.0077	0.00867902
chr1	272652701	0.66	0.88	-0.22	0.0004	0.00105406
chr1	272666658	0.94	0.43	0.51	8.21e-15	2.24696e-14
chr1	272712006	0.78	0.56	0.22	0.0063	0.00797412
chr1	272764118	0.72	0.51	0.21	0.006	0.00762349
chr1	272779444	0.93	0.72	0.21	0.00452	0.006882
chr1	272779618	0.9	0.61	0.29	0.000302	0.000799043
chr1	272797648	0.31	0.51	-0.2	0.0095	0.00956651
chr1	272799422	0.17	0.41	-0.24	0.0043	0.00656812
chr1	272808307	0.68	0.4	0.28	0.000916	0.00224565
chr1	272808403	0.81	0.61	0.2	0.00271	0.00513826
chr1	272808499	0.83	0.6	0.23	0.000305	0.000806938
chr1	272809511	0.68	0.31	0.37	4.68e-08	1.27314e-07
chr1	272844848	0.73	0.48	0.25	0.00359	0.00608999
chr1	272844927	0.58	0.82	-0.24	0.00782	0.00867902
chr1	272886698	0.81	0.28	0.53	8.25e-14	2.25727e-13
chr1	272894805	0.58	0.34	0.24	0.00658	0.00819033
chr1	272936946	0.4	0.2	0.2	0.00856	0.00910816
chr1	272950204	0.89	0.56	0.33	3.01e-06	8.14172e-06
chr1	272974483	0.79	0.46	0.33	5.58e-06	1.50741e-05
chr1	272983867	0.47	0.7	-0.23	0.0067	0.00819033
chr1	272993118	0.61	0.82	-0.21	0.0059	0.00762349
chr1	272993173	0.62	0.4	0.22	0.0032	0.00545966
chr1	273009084	0.68	0.89	-0.21	0.0009	0.00224565
chr1	273009099	0.66	0.46	0.2	0.0055	0.00759324
chr1	273011084	0.7	0.93	-0.23	0.00409	0.0062759
chr1	273011085	0.68	0.92	-0.24	0.000687	0.00179463
chr1	273011766	0.74	0.48	0.26	0.0042	0.0064258
chr1	273012578	0.81	0.55	0.26	0.00015	0.000400165
chr1	273012663	0.76	0.32	0.44	1.59e-08	4.32974e-08
chr1	273029111	0.9	0.59	0.31	0.00021	0.00055799
chr1	273029247	0.9	0.68	0.22	0.0062	0.00785783
chr1	273037687	0.77	0.5	0.27	0.00798	0.00867902
chr1	273041963	0.5	0.28	0.22	0.0013	0.00289558
chr1	273044469	0.8	0.56	0.24	0.0005	0.00131228
chr1	273045834	0.55	0.33	0.22	0.005	0.00695238
chr1	273070069	0.56	0.31	0.25	0.0035	0.00593912
chr1	273076945	0.52	0.29	0.23	0.00206	0.00400008
chr1	273084020	0.82	0.6	0.22	0.0006	0.00156906
chr1	273107465	0.91	0.68	0.23	0.00346	0.0058808
chr1	273119081	0.46	0.17	0.29	3.21e-06	8.68142e-06
chr1	273124621	0.87	0.66	0.21	0.0019	0.00388482
chr1	273124623	0.8	0.41	0.39	0.000997	0.00224565
chr1	273129059	0.64	0.33	0.31	0.00121	0.00270216
chr1	273129062	0.61	0.33	0.28	0.00428	0.00654681
chr1	273129104	0.52	0.26	0.26	0.00393	0.00613942
chr1	273129122	0.56	0.32	0.24	0.00638	0.00807404
chr1	273129124	0.43	0.13	0.3	0.000153	0.000408129
chr1	273129154	0.54	0.24	0.3	0.000533	0.00139827
chr1	273129164	0.61	0.3	0.31	0.000298	0.000790324
chr1	273141827	0.83	0.62	0.21	0.001	0.00224565
chr1	273142997	0.55	0.29	0.26	0.00852	0.00910816
chr1	273153797	0.85	0.46	0.39	1.15e-06	3.1158e-06
chr1	273159220	0.49	0.25	0.24	0.00188	0.00388482
chr1	273159260	0.51	0.83	-0.32	0.00147	0.00326399
chr1	273159331	0.64	0.85	-0.21	0.0086	0.00910816
chr1	273168286	0.79	0.57	0.22	0.00526	0.00729133
chr1	273168403	0.88	0.67	0.21	0.0062	0.00785783
chr1	273178990	0.87	0.42	0.45	2.31e-06	6.25123e-06
chr1	273184473	0.72	0.48	0.24	0.00201	0.00390406
chr1	273199164	0.48	0.68	-0.2	0.0008	0.00207754
chr1	273200987	0.43	0.15	0.28	0.000142	0.000378925
chr1	273204157	0.55	0.28	0.27	0.000377	0.000996126
chr1	273204158	0.49	0.2	0.29	0.00178	0.00388482
chr1	273205232	0.54	0.19	0.35	3.4e-06	9.19423e-06
chr1	273210702	0.75	0.54	0.21	0.0006	0.00156906
chr1	273236800	0.67	0.4	0.27	0.00223	0.00431176
chr1	273247286	0.56	0.1	0.46	1.84e-09	5.01819e-09
chr1	273247304	0.51	0.08	0.43	7.58e-09	2.0653e-08
chr1	273247393	0.7	0.49	0.21	0.0044	0.00671022
chr1	273253732	0.68	0.38	0.3	7.21e-05	0.000193392
chr1	273253747	0.93	0.65	0.28	1.54e-07	4.18406e-07
chr1	273274650	0.71	0.29	0.42	1.36e-06	3.68376e-06
chr1	273278388	0.42	0.62	-0.2	0.0044	0.00671022
chr1	273291788	0.15	0.39	-0.24	0.00968	0.00973693
chr1	273309213	0.34	0.86	-0.52	2.99e-12	8.17526e-12
chr1	273322902	0.68	0.32	0.36	8.88e-06	2.39659e-05
chr1	273322923	0.94	0.71	0.23	0.000558	0.00146337
chr1	273328898	0.43	0.18	0.25	0.000384	0.00101451
chr1	273344100	0.58	0.18	0.4	3.26e-10	8.89931e-10
chr1	273357847	0.75	0.54	0.21	0.0035	0.00593912
chr1	273368406	0.78	0.45	0.33	0.00142	0.00315408
chr1	273368485	0.86	0.44	0.42	4.55e-08	1.2378e-07
chr1	273369118	0.3	0.05	0.25	4.22e-05	0.000113408
chr1	273369304	0.39	0.14	0.25	0.000962	0.00224565
chr1	273371295	0.9	0.68	0.22	0.000953	0.00224565
chr1	273371583	0.66	0.22	0.44	3e-13	8.2065e-13
chr1	273371687	0.76	0.53	0.23	0.0026	0.00498451
chr1	273372633	0.82	0.59	0.23	0.00143	0.00317605
chr1	273372654	0.87	0.64	0.23	0.000345	0.000912073
chr1	273372677	0.86	0.65	0.21	0.000895	0.00224565
chr1	273372772	0.79	0.58	0.21	0.00373	0.00613942
chr1	273376868	0.78	0.49	0.29	0.000354	0.00093572
chr1	273378497	0.74	0.51	0.23	0.0058	0.00762349
chr1	273388800	0.39	0.12	0.27	2.7e-05	7.26612e-05
chr1	273388801	0.47	0.07	0.4	8.41e-09	2.29128e-08
chr1	273388948	0.76	0.41	0.35	9.2e-07	2.49348e-06
chr1	273395216	0.94	0.61	0.33	4.97e-08	1.35195e-07
chr1	273398790	0.8	0.6	0.2	0.0066	0.00819033
chr1	273402293	0.58	0.36	0.22	0.00392	0.00613942
chr1	273402302	0.77	0.55	0.22	0.002	0.00388482
chr1	273414876	0.57	0.32	0.25	0.0005	0.00131228
chr1	273427734	0.61	0.4	0.21	0.00371	0.00613942
chr1	273433618	0.94	0.7	0.24	0.000506	0.00132792
chr1	273433667	0.47	0.19	0.28	0.00524	0.00726393
chr1	273438620	0.74	0.42	0.32	9.79e-05	0.000262283
chr1	273438785	0.94	0.5	0.44	1.22e-12	3.3364e-12
chr1	273439766	0.73	0.93	-0.2	0.000958	0.00224565
chr1	273458983	0.84	0.63	0.21	0.0041	0.00628268
chr1	273477233	0.31	0.08	0.23	0.000709	0.0018475
chr1	273483018	0.56	0.34	0.22	0.00785	0.00867902
chr1	273488518	0.84	0.47	0.37	4.93e-07	1.3374e-06
chr1	273499881	0.57	0.33	0.24	3.42e-05	9.1969e-05
chr1	273505260	0.5	0.18	0.32	0.00238	0.00459062
chr1	273505286	0.82	0.55	0.27	0.0022	0.00425442
chr1	273505293	0.82	0.51	0.31	0.00365	0.00613942
chr1	273505655	0.95	0.74	0.21	0.00282	0.00513826
chr1	273505675	0.97	0.76	0.21	0.000553	0.00145036
chr1	273505718	0.96	0.74	0.22	0.000636	0.00166244
chr1	273505722	0.93	0.72	0.21	0.00184	0.00388482
chr1	273505728	0.98	0.73	0.25	2.39e-05	6.43407e-05
chr1	273505732	0.97	0.7	0.27	2.35e-05	6.32665e-05
chr1	273505742	0.97	0.67	0.3	5.55e-06	1.49933e-05
chr1	273505752	0.96	0.71	0.25	0.0002	0.000531553
chr1	273505755	0.93	0.71	0.22	0.00174	0.00383408
chr1	273507134	0.93	0.45	0.48	4.48e-11	1.22392e-10
chr1	273509286	0.67	0.43	0.24	0.00897	0.00910816
chr1	273511505	0.82	0.26	0.56	8.04e-14	2.19982e-13
chr1	273514399	0.92	0.71	0.21	0.00104	0.00233476
chr1	273517420	0.39	0.65	-0.26	0.00406	0.00623042
chr1	273518762	0.64	0.42	0.22	0.003	0.00513826
chr1	273536148	0.66	0.2	0.46	4.54e-07	1.23175e-06
chr1	273536225	0.79	0.5	0.29	0.000561	0.00147118
chr1	273553825	0.61	0.4	0.21	0.0013	0.00289558
chr1	273556277	0.2	0.5	-0.3	0.000623	0.00162877
chr1	273556906	0.7	0.33	0.37	1.3e-07	3.5327e-07
chr1	273568833	0.86	0.63	0.23	0.000225	0.000597636
chr1	273569066	0.57	0.09	0.48	3.17e-12	8.66727e-12
chr1	273571275	0.62	0.37	0.25	0.00344	0.00584724
chr1	273573101	0.81	0.52	0.29	1.15e-05	3.1018e-05
chr1	273578879	0.49	0.14	0.35	1.72e-05	4.63447e-05
chr1	273585435	0.89	0.67	0.22	0.000156	0.000416093
chr1	273585586	0.91	0.71	0.2	0.00172	0.00379052
chr1	273586765	0.45	0.2	0.25	0.00677	0.00819033
chr1	273586864	0.59	0.29	0.3	0.00117	0.00261873
chr1	273586891	0.82	0.57	0.25	0.00415	0.00635836
chr1	273586893	0.82	0.16	0.66	2e-12	5.46889e-12
chr1	273586922	0.78	0.22	0.56	6.86e-09	1.86926e-08
chr1	273592315	0.44	0.74	-0.3	5.23e-05	0.000140444
chr1	273592343	0.44	0.69	-0.25	0.00116	0.00259654
chr1	273597228	0.41	0.16	0.25	0.00917	0.00926948
chr1	273597289	0.78	0.44	0.34	0.000604	0.00157943
chr1	273607658	0.68	0.23	0.45	7.51e-12	2.05288e-11
chr1	273609325	0.13	0.71	-0.58	1.35e-13	3.69345e-13
chr1	273609435	0.69	0.36	0.33	4.24e-06	1.14609e-05
chr1	273610674	0.75	0.42	0.33	1.5e-07	4.07548e-07
chr1	273627532	0.57	0.09	0.48	2.15e-12	5.87897e-12
chr1	273649545	0.56	0.24	0.32	2.62e-05	7.05141e-05
chr1	273649696	0.43	0.65	-0.22	0.00677	0.00819033
chr1	273652861	0.66	0.23	0.43	1.25e-08	3.40454e-08
chr1	273659663	0.77	0.24	0.53	1.97e-11	5.38346e-11
chr1	273659843	0.68	0.21	0.47	8.63e-07	2.33921e-06
chr1	273659926	0.64	0.41	0.23	0.000261	0.000692709
chr1	273660055	0.8	0.43	0.37	1.01e-06	2.73701e-06
chr1	273665004	0.79	0.25	0.54	4.06e-11	1.10922e-10
chr1	273707485	0.86	0.61	0.25	0.00444	0.00677048
chr1	273707533	0.88	0.67	0.21	0.00777	0.00867902
chr1	273713006	0.67	0.46	0.21	0.0013	0.00289558
chr1	273713935	0.52	0.28	0.24	0.0097	0.00974866
chr1	273713939	0.31	0.11	0.2	0.0018	0.00388482
chr1	273713945	0.45	0.25	0.2	0.0084	0.00907331
chr1	273713955	0.67	0.4	0.27	0.00469	0.00695238
chr1	273717315	0.25	0.5	-0.25	0.006	0.00762349
chr1	273719645	0.92	0.71	0.21	0.00355	0.00602292
chr1	273719662	0.94	0.66	0.28	0.000133	0.000355014
chr1	273720381	0.42	0.15	0.27	0.00239	0.00460962
chr1	273721298	0.44	0.21	0.23	0.00256	0.00491704
chr1	273724352	0.91	0.7	0.21	0.000276	0.000732293
chr1	273736400	0.61	0.21	0.4	2.07e-08	5.63549e-08
chr1	273737263	0.29	0.49	-0.2	0.0041	0.00628268
chr1	273739466	0.91	0.6	0.31	1.07e-05	2.88647e-05
chr1	273741539	0.41	0.62	-0.21	0.0017	0.00374688
chr1	273745107	0.26	0.49	-0.23	0.0011	0.00246333
chr1	273748017	0.7	0.16	0.54	6.36e-15	1.74069e-14
chr1	273749961	0.73	0.43	0.3	0.00072	0.00187595
chr1	273751124	0.48	0.26	0.22	0.0001	0.000267252
chr1	273761407	0.48	0.71	-0.23	0.0064	0.00809005
chr1	273761496	0.81	0.56	0.25	0.00162	0.00357943
chr1	273768871	0.39	0.62	-0.23	0.0044	0.00671022
chr1	273779405	0.38	0.16	0.22	0.0039	0.00613942
chr1	273782062	0.39	0.6	-0.21	0.0086	0.00910816
chr1	273782131	0.66	0.88	-0.22	0.00371	0.00613942
chr1	273782259	0.41	0.16	0.25	9.62e-05	0.000257745
chr1	273782355	0.73	0.35	0.38	3.31e-07	8.98419e-07
chr1	273789375	0.79	0.57	0.22	0.00151	0.00334508
chr1	273789822	0.87	0.66	0.21	0.0037	0.00613942
chr1	273789827	0.94	0.64	0.3	0.000117	0.000312483
chr1	273789848	0.94	0.7	0.24	0.00131	0.00291762
chr1	273790761	0.73	0.95	-0.22	0.000332	0.000877917
chr1	273794531	0.49	0.7	-0.21	0.00607	0.00771134
chr1	273796760	0.74	0.52	0.22	0.0091	0.00919974
chr1	273798020	0.85	0.64	0.21	0.00298	0.00513826
chr1	273798072	0.62	0.42	0.2	0.0024	0.00462081
chr1	273811206	0.55	0.35	0.2	0.0052	0.00720918
chr1	273817745	0.86	0.64	0.22	0.0004	0.00105406
chr1	273827340	0.79	0.44	0.35	2.11e-06	5.71078e-06
chr1	273827457	0.77	0.49	0.28	0.00133	0.00296177
chr1	273839679	0.55	0.32	0.23	0.0092	0.00929154
chr1	273851121	0.8	0.55	0.25	0.00235	0.00453333
chr1	273851505	0.53	0.31	0.22	0.0031	0.00529924
chr1	273867297	0.41	0.2	0.21	0.0017	0.00374688
chr1	273868149	0.37	0.61	-0.24	0.00768	0.00867902
chr1	273875942	0.85	0.4	0.45	1.6e-07	4.34684e-07
chr1	273885768	0.44	0.84	-0.4	0.000117	0.000312483
chr1	273889643	0.8	0.35	0.45	1.12e-06	3.03464e-06
chr1	273896004	0.07	0.29	-0.22	0.0021	0.00407016
chr1	273899173	0.58	0.3	0.28	0.000629	0.00164429
chr1	273913774	0.84	0.6	0.24	0.000857	0.00222429
chr1	273913796	0.57	0.87	-0.3	5.06e-05	0.000135895
chr1	273913836	0.53	0.85	-0.32	3.09e-05	8.31209e-05
chr1	273930885	0.59	0.36	0.23	0.00529	0.00733238
chr1	273931159	0.51	0.31	0.2	0.0076	0.00867902
chr1	273938046	0.45	0.86	-0.41	1.44e-05	3.88183e-05
chr1	273955013	0.27	0.51	-0.24	0.00356	0.00603969
chr1	273960167	0.91	0.59	0.32	9.4e-05	0.000251874
chr1	273960334	0.33	0.7	-0.37	0.000333	0.000880538
chr1	273973893	0.42	0.65	-0.23	0.00653	0.00819033
chr1	273974614	0.53	0.85	-0.32	4.25e-05	0.000114211
chr1	273977232	0.57	0.36	0.21	0.0024	0.00462081
chr1	273977301	0.6	0.94	-0.34	3.64e-06	9.84207e-06
chr1	273977331	0.61	0.84	-0.23	0.00525	0.00727766
chr1	273979442	0.66	0.23	0.43	3.78e-08	1.0285e-07
chr1	273979537	0.78	0.33	0.45	1.21e-09	3.30074e-09
chr1	273981953	0.35	0.61	-0.26	0.0057	0.00762349
chr1	273983326	0.9	0.49	0.41	4.84e-07	1.31302e-06
chr1	273983327	0.9	0.66	0.24	0.00116	0.00259654
chr1	273983423	0.59	0.33	0.26	0.00106	0.00237932
chr1	273988827	0.57	0.15	0.42	4.26e-07	1.15589e-06
chr1	273989485	0.49	0.88	-0.39	1.26e-10	3.44099e-10
chr1	273993828	0.39	0.74	-0.35	0.000402	0.0010593
chr1	274003606	0.16	0.38	-0.22	0.0027	0.00513826
chr1	274004463	0.63	0.85	-0.22	0.0019	0.00388482
chr1	274004471	0.58	0.79	-0.21	0.008	0.00867902
chr1	274012221	0.46	0.25	0.21	0.0045	0.006852
chr1	274018109	0.94	0.59	0.35	3.53e-08	9.60536e-08
chr1	274018198	0.94	0.71	0.23	0.000147	0.000392195
chr1	274019911	0.62	0.9	-0.28	0.0031	0.00529924
chr1	274033374	0.81	0.49	0.32	7.93e-06	2.1407e-05
chr1	274048283	0.83	0.62	0.21	0.0043	0.00656812
chr1	274064011	0.36	0.84	-0.48	8.86e-09	2.41376e-08
chr1	274064012	0.4	0.82	-0.42	2.52e-06	6.81839e-06
chr1	274064065	0.34	0.82	-0.48	7.12e-09	1.94005e-08
chr1	274064066	0.34	0.8	-0.46	4.99e-07	1.35365e-06
chr1	274074580	0.87	0.61	0.26	0.00996	0.00998885
chr1	274081037	0.54	0.82	-0.28	0.000609	0.00159242
chr1	274081038	0.47	0.69	-0.22	0.0091	0.00919974
chr1	274090506	0.73	0.37	0.36	2.22e-05	5.97762e-05
chr1	274130204	0.51	0.31	0.2	0.0079	0.00867902
chr1	274140503	0.35	0.55	-0.2	0.0055	0.00759324
chr1	274150836	0.27	0.84	-0.57	4.65e-08	1.26498e-07
chr1	274150837	0.47	0.88	-0.41	8.18e-06	2.20805e-05
chr1	274150885	0.74	0.51	0.23	0.0038	0.00613942
chr1	274188563	0.68	0.3	0.38	6.31e-05	0.000169336
chr1	274203490	0.71	0.47	0.24	0.00515	0.0071498
chr1	274216922	0.25	0.54	-0.29	0.001	0.00224565
chr1	274245979	0.25	0.47	-0.22	0.0098	0.00983924
chr1	274245991	0.23	0.46	-0.23	0.0008	0.00207754
chr1	274254288	0.58	0.37	0.21	0.002	0.00388482
chr1	274260718	0.87	0.59	0.28	0.000652	0.00170392
chr1	274268195	0.5	0.29	0.21	0.00739	0.0086143
chr1	274268882	0.7	0.45	0.25	0.00529	0.00733238
chr1	274268892	0.78	0.58	0.2	0.0093	0.00938332
chr1	274270710	0.69	0.48	0.21	0.0011	0.00246333
chr1	274271141	0.88	0.47	0.41	1.17e-09	3.1917e-09
chr1	274275106	0.86	0.65	0.21	0.00952	0.00958635
chr1	274275169	0.89	0.58	0.31	2.62e-05	7.05141e-05
chr1	274277394	0.82	0.59	0.23	0.00216	0.00418521
chr1	274277422	0.9	0.7	0.2	0.000968	0.00224565
chr1	274277467	0.87	0.64	0.23	0.00052	0.0013644
chr1	274277469	0.98	0.73	0.25	6.17e-07	1.67324e-06
chr1	274293412	0.19	0.39	-0.2	0.0059	0.00762349
chr1	274307718	0.76	0.48	0.28	0.00172	0.00379052
chr1	274307819	0.71	0.35	0.36	7.39e-07	2.00355e-06
chr10	381529	0.66	0.21	0.45	5.48e-08	1.49054e-07
chr10	446821	0.18	0.41	-0.23	0.00446	0.00680058
chr10	546211	0.79	0.52	0.27	0.00363	0.00613942
chr10	546224	0.86	0.61	0.25	0.00402	0.00616975
chr10	546279	0.56	0.26	0.3	0.00307	0.00525681
chr10	719705	0.92	0.72	0.2	0.000509	0.00133574
chr10	914998	0.25	0.47	-0.22	0.0019	0.00388482
chr10	948495	0.36	0.15	0.21	0.00294	0.00513826
chr10	948498	0.5	0.25	0.25	0.00201	0.00390406
chr10	991775	0.79	0.51	0.28	0.00184	0.00388482
chr10	1022107	0.82	0.37	0.45	1.91e-07	5.18809e-07
chr10	1189208	0.56	0.32	0.24	0.00216	0.00418521
chr10	1189231	0.56	0.25	0.31	0.000289	0.000766594
chr10	1319523	0.96	0.75	0.21	0.00103	0.00231249
chr10	3523019	0.33	0	0.33	9.93e-06	2.67926e-05
chr10	3749559	0.67	0.47	0.2	0.0072	0.00840417
chr10	4352118	0.61	0.25	0.36	0.00106	0.00237932
chr10	5634147	0.92	0.7	0.22	2.57e-05	6.91731e-05
chr10	5684561	0.85	0.64	0.21	0.0049	0.00695238
chr10	5871256	0.73	0.28	0.45	1.14e-09	3.10993e-09
chr10	6110724	0.73	0.31	0.42	2.77e-05	7.45383e-05
chr10	6796926	0.8	0.39	0.41	2.79e-08	7.59367e-08
chr10	7367818	0.48	0.26	0.22	0.0007	0.00182423
chr10	8314152	0.85	0.44	0.41	2.49e-07	6.76096e-07
chr10	8707105	0.86	0.54	0.32	7.85e-06	2.11914e-05
chr10	8981559	0.88	0.63	0.25	0.000115	0.000307164
chr10	9109193	0	0.21	-0.21	1.38e-06	3.73786e-06
chr10	9308240	0.46	0.66	-0.2	0.0054	0.00746546
chr10	9524911	0.76	0.36	0.4	2.28e-07	6.19153e-07
chr10	9558942	0.72	0.37	0.35	6.38e-05	0.000171205
chr10	9742157	0.91	0.51	0.4	2.91e-09	7.93417e-09
chr10	9878061	0.87	0.24	0.63	1.86e-17	5.13272e-17
chr10	9882590	0.48	0.27	0.21	0.0049	0.00695238
chr10	10029472	0.66	0.46	0.2	0.0085	0.00910816
chr10	10120100	0.58	0.32	0.26	0.005	0.00695238
chr10	10203723	0.86	0.38	0.48	1.76e-11	4.8098e-11
chr10	10261293	0.28	0.07	0.21	0.000348	0.000919945
chr10	10261450	0.23	0	0.23	0.00246	0.00473494
chr10	10265193	0.4	0.2	0.2	3.71e-05	9.9743e-05
chr10	10265295	0.49	0.29	0.2	0.0048	0.00695238
chr10	10266869	0.68	0.43	0.25	0.0069	0.00819033
chr10	10266872	0.6	0.39	0.21	0.0047	0.00695238
chr10	10271272	0.65	0.41	0.24	0.0017	0.00374688
chr10	10271280	0.62	0.32	0.3	0.00212	0.00410854
chr10	10271293	0.49	0.24	0.25	0.00784	0.00867902
chr10	10271394	0.63	0.37	0.26	0.00769	0.00867902
chr10	10309880	0.55	0.32	0.23	0.0049	0.00695238
chr10	10544532	0.79	0.47	0.32	0.000251	0.000666302
chr10	10940443	0.85	0.49	0.36	6.29e-08	1.7106e-07
chr10	11108599	0.08	0.43	-0.35	3.34e-07	9.06551e-07
chr10	11120814	0	0.58	-0.58	3.48e-14	9.52259e-14
chr10	11234997	0.8	0.49	0.31	0.000208	0.000552699
chr10	11325635	0.94	0.55	0.39	2.94e-07	7.98115e-07
chr10	11334873	0.24	0.44	-0.2	0.0019	0.00388482
chr10	11518159	0.65	0.32	0.33	0.000169	0.000450614
chr10	11576036	0.54	0.93	-0.39	5.79e-07	1.57033e-06
chr10	11677503	0.71	0.48	0.23	0.00798	0.00867902
chr10	11711308	0.74	0.26	0.48	5.57e-12	1.52271e-11
chr10	11731639	0.83	0.42	0.41	8.89e-07	2.40956e-06
chr10	11840701	0.96	0.66	0.3	2.92e-07	7.9269e-07
chr10	11842738	0.98	0.54	0.44	7.12e-10	1.94281e-09
chr10	11885130	0.73	0.3	0.43	3.37e-05	9.06285e-05
chr10	11885216	0.84	0.28	0.56	8.03e-14	2.19709e-13
chr10	11885366	0.81	0.52	0.29	0.00678	0.00819033
chr10	12671590	0.96	0.66	0.3	0.000143	0.00038158
chr10	12866938	0.26	0.54	-0.28	0.00272	0.00513826
chr10	12900272	0.34	0.12	0.22	0.00969	0.00974689
chr10	12900371	0.94	0.68	0.26	0.000642	0.001678
chr10	13413299	0.46	0.67	-0.21	0.00191	0.00388482
chr10	13434114	0	0.21	-0.21	1.1e-05	2.96719e-05
chr10	13689673	0.83	0.56	0.27	0.000154	0.000410784
chr10	13689836	0.68	0.45	0.23	0.001	0.00224565
chr10	13707995	0.96	0.39	0.57	5.47e-19	1.51329e-18
chr10	13974752	0.52	0.73	-0.21	0.0035	0.00593912
chr10	14269481	0.51	0.3	0.21	0.0069	0.00819033
chr10	14269558	0.9	0.69	0.21	0.0025	0.00480294
chr10	14269620	0.71	0.46	0.25	0.0067	0.00819033
chr10	14426906	0.69	0.33	0.36	0.000433	0.00114042
chr10	14541764	0.69	0.23	0.46	1.38e-06	3.73786e-06
chr10	14631651	0.44	0.23	0.21	0.00578	0.00762349
chr10	14642574	0.95	0.74	0.21	0.00434	0.00662847
chr10	14654268	0.91	0.28	0.63	2.25e-15	6.15865e-15
chr10	14654306	0.92	0.71	0.21	0.000882	0.00224565
chr10	15016702	0.06	0.3	-0.24	0.00032	0.000846365
chr10	15016736	0.07	0.49	-0.42	4.87e-08	1.32479e-07
chr10	15621186	0.91	0.69	0.22	0.00172	0.00379052
chr10	15945138	0.62	0.2	0.42	1.98e-06	5.35968e-06
chr10	16009212	0.8	0.58	0.22	0.0046	0.00695238
chr10	16059794	0.9	0.49	0.41	1.14e-07	3.09835e-07
chr10	16378709	0.71	0.99	-0.28	1.78e-07	4.83536e-07
chr10	16587570	0.82	0.47	0.35	1.39e-09	3.79152e-09
chr10	16946439	0.77	0.42	0.35	3.27e-07	8.87576e-07
chr10	17120149	0.46	0.68	-0.22	0.0045	0.006852
chr10	17120151	0.07	0.42	-0.35	0.00011	0.000293866
chr10	17120201	0.36	0.59	-0.23	0.0061	0.00774113
chr10	17154753	0.38	0.14	0.24	0.00119	0.00266312
chr10	17731303	0.88	0.59	0.29	2.63e-06	7.11552e-06
chr10	17948559	0.98	0.56	0.42	1.02e-11	2.78794e-11
chr10	18196111	0.49	0.25	0.24	0.0044	0.00671022
chr10	18209357	0.2	0	0.2	0.00689	0.00819033
chr10	18690391	0.62	0.39	0.23	0.0027	0.00513826
chr10	18690405	0.61	0.39	0.22	0.0037	0.00613942
chr10	19153330	0.62	0.33	0.29	0.000211	0.000560634
chr10	19153488	0.78	0.51	0.27	0.000399	0.00105391
chr10	19263537	0.81	0.52	0.29	2.79e-07	7.5745e-07
chr10	19290017	0.43	0.12	0.31	6.47e-06	1.74733e-05
chr10	19290042	0.57	0.34	0.23	0.00163	0.00360126
chr10	19357454	0.85	0.63	0.22	0.005	0.00695238
chr10	19399291	0.8	0.42	0.38	2.5e-07	6.78806e-07
chr10	19403197	0.49	0.81	-0.32	5.85e-05	0.000157031
chr10	19418261	0.5	0.19	0.31	0.0034	0.00578004
chr10	19421301	0.48	0.21	0.27	0.00615	0.00780366
chr10	19614470	0.83	0.51	0.32	3.05e-07	8.27941e-07
chr10	19652668	0.47	0.73	-0.26	0.00107	0.00240155
chr10	19801125	0.35	0.68	-0.33	0.000305	0.000806938
chr10	19804526	0.59	0.35	0.24	0.00454	0.00691211
chr10	20289838	0.65	0.43	0.22	0.0014	0.00311009
chr10	20665017	0.93	0.73	0.2	0.000635	0.00165986
chr10	20759814	0.61	0.36	0.25	0.000441	0.00116135
chr10	21771242	0.85	0.62	0.23	0.00283	0.00513826
chr10	21806667	0.92	0.7	0.22	5.75e-05	0.000154356
chr10	22716635	0.81	0.38	0.43	1.5e-06	4.06241e-06
chr10	22762013	0.27	0.81	-0.54	5.19e-10	1.41644e-09
chr10	22849264	0.71	0.94	-0.23	0.00806	0.00874323
chr10	22865132	0.19	0.42	-0.23	0.0082	0.00887639
chr10	22865147	0.44	0.65	-0.21	0.0038	0.00613942
chr10	22969853	0.74	0.41	0.33	4.02e-05	0.000108051
chr10	23159658	0.95	0.74	0.21	0.000329	0.000870039
chr10	23211134	0.27	0.81	-0.54	1.19e-09	3.24623e-09
chr10	23211865	0.88	0.59	0.29	0.000306	0.000809566
chr10	23358066	0.78	0.57	0.21	0.0022	0.00425442
chr10	23358069	0.75	0.51	0.24	0.00781	0.00867902
chr10	23421971	0.31	0.55	-0.24	0.0045	0.006852
chr10	23439572	0.85	0.64	0.21	0.00276	0.00513826
chr10	23468157	0.09	0.56	-0.47	4.62e-13	1.26371e-12
chr10	23468896	0.12	0.68	-0.56	4.05e-10	1.10546e-09
chr10	23482886	0.71	0.27	0.44	7.48e-08	2.03386e-07
chr10	23483599	0.8	0.6	0.2	0.0041	0.00628268
chr10	23488939	0.12	0.49	-0.37	0.000232	0.000616115
chr10	23490486	0.07	0.31	-0.24	0.000191	0.000508958
chr10	23490487	0.04	0.37	-0.33	7.83e-08	2.12895e-07
chr10	23500356	0.41	0.09	0.32	0.0014	0.00311009
chr10	23500452	0.33	0.66	-0.33	0.00277	0.00513826
chr10	23500463	0.38	0.69	-0.31	0.00355	0.00602292
chr10	23500488	0.47	0.81	-0.34	0.0014	0.00311009
chr10	23502454	0.55	0.11	0.44	9.36e-08	2.54448e-07
chr10	23529097	0.61	0.81	-0.2	0.00106	0.00237932
chr10	23571294	0.83	0.61	0.22	0.0074	0.00861733
chr10	23578960	0.74	0.53	0.21	0.00554	0.00762349
chr10	23579010	0.67	0.46	0.21	0.0019	0.00388482
chr10	23631888	0.54	0.25	0.29	0.000478	0.00125807
chr10	23641825	0.73	0.52	0.21	0.001	0.00224565
chr10	23650466	0.65	0.3	0.35	0.000268	0.000711191
chr10	23651135	0.76	0.4	0.36	3.86e-05	0.000103764
chr10	23660356	0.45	0.67	-0.22	0.0018	0.00388482
chr10	23715371	0.85	0.62	0.23	0.0048	0.00695238
chr10	23727643	0.84	0.61	0.23	0.00839	0.00907099
chr10	23737047	0.76	0.29	0.47	6.72e-12	1.83699e-11
chr10	23759786	0.55	0.29	0.26	6.78e-05	0.000181897
chr10	23761440	0.68	0.46	0.22	0.00805	0.00873248
chr10	23809109	0.89	0.69	0.2	0.00837	0.00904962
chr10	23809114	0.8	0.59	0.21	0.0011	0.00246333
chr10	23857975	0.34	0.56	-0.22	0.00332	0.00565389
chr10	23888539	0.43	0.19	0.24	0.00388	0.00613942
chr10	23888557	0.54	0.27	0.27	0.0031	0.00529924
chr10	23912850	0.71	0.38	0.33	0.00117	0.00261873
chr10	23919436	0.97	0.74	0.23	0.00044	0.00115874
chr10	23919448	0.93	0.68	0.25	0.0024	0.00462081
chr10	23950295	0.51	0.21	0.3	0.00177	0.00388482
chr10	23959598	0.43	0.15	0.28	1.87e-05	5.03755e-05
chr10	23987347	0.5	0.24	0.26	0.00299	0.00513826
chr10	23993731	0.73	0.5	0.23	0.00747	0.00867902
chr10	24062377	0.69	0.33	0.36	5.88e-05	0.000157834
chr10	24104208	0.73	0.36	0.37	0.000276	0.000732293
chr10	24183344	0.67	0.44	0.23	0.0098	0.00983924
chr10	24213723	0.55	0.89	-0.34	5.34e-05	0.000143387
chr10	24227746	0.74	0.48	0.26	0.00276	0.00513826
chr10	24326708	0.77	0.55	0.22	0.009	0.00910816
chr10	24331704	0.38	0.1	0.28	9.66e-05	0.000258812
chr10	24336048	0.44	0.23	0.21	0.0046	0.00695238
chr10	24340910	0	0.23	-0.23	1.8e-05	4.8495e-05
chr10	24341898	0.48	0.68	-0.2	0.0098	0.00983924
chr10	24352689	0.76	0.49	0.27	0.00107	0.00240155
chr10	24396648	0.82	0.54	0.28	0.000261	0.000692709
chr10	24398113	0.02	0.25	-0.23	0.00189	0.00388482
chr10	24398138	0.75	0.48	0.27	0.0025	0.00480294
chr10	24402917	0.48	0.26	0.22	6.05e-05	0.00016238
chr10	24416997	0.73	0.47	0.26	0.0011	0.00246333
chr10	24424286	0.77	0.52	0.25	0.00501	0.00696612
chr10	24443645	0.37	0.7	-0.33	0.0036	0.00609764
chr10	24444384	0.07	0.57	-0.5	1.98e-07	5.37797e-07
chr10	24557962	0.29	0.61	-0.32	0.000837	0.00217281
chr10	24577167	0.43	0.64	-0.21	0.00984	0.00987881
chr10	24603410	0.21	0.43	-0.22	0.00377	0.00613942
chr10	24603480	0.34	0.54	-0.2	0.0027	0.00513826
chr10	24616858	0.7	0.36	0.34	4.39e-06	1.18655e-05
chr10	24621744	0.25	0.64	-0.39	9.41e-06	2.53927e-05
chr10	24631589	0.32	0.59	-0.27	0.000555	0.00145556
chr10	24633224	0.81	0.57	0.24	0.00169	0.00373235
chr10	24633240	0.42	0.18	0.24	0.00284	0.00513826
chr10	24668506	0.71	0.49	0.22	0.0055	0.00759324
chr10	24861873	0.86	0.64	0.22	0.00116	0.00259654
chr10	24937486	0.5	0.21	0.29	0.00883	0.00910816
chr10	24942643	0.54	0.29	0.25	4.85e-26	1.34212e-25
chr10	24943601	0.67	0.44	0.23	0.0015	0.0033231
chr10	24945855	0.36	0.14	0.22	0.00629	0.00797044
chr10	24951636	0.62	0.26	0.36	1.35e-05	3.63972e-05
chr10	24951648	0.68	0.42	0.26	0.00233	0.00449512
chr10	24953777	0.68	0.45	0.23	0.000317	0.000838486
chr10	24953798	0.56	0.24	0.32	0.000324	0.000856885
chr10	24953799	0.53	0.28	0.25	0.000177	0.000471836
chr10	24956353	0.38	0.12	0.26	1.2e-09	3.27349e-09
chr10	24958919	0.59	0.38	0.21	0.006	0.00762349
chr10	24958920	0.52	0.32	0.2	0.0055	0.00759324
chr10	24974193	0.52	0.29	0.23	0.00909	0.00919804
chr10	24975047	0.67	0.44	0.23	0.0069	0.00819033
chr10	24975537	0.32	0.12	0.2	0.00754	0.00867902
chr10	25893013	0.78	0.35	0.43	3.04e-05	8.17808e-05
chr10	27078911	0.32	0.08	0.24	0.000494	0.00129986
chr10	27146683	0.84	0.63	0.21	0.00837	0.00904962
chr10	27146818	0.54	0.34	0.2	0.0023	0.0044378
chr10	27726967	0.73	0.25	0.48	3.97e-09	1.08221e-08
chr10	28036110	0.91	0.67	0.24	3.65e-05	9.81352e-05
chr10	28570112	0.79	0.44	0.35	5.36e-07	1.45387e-06
chr10	29989938	0.83	0.53	0.3	0.000667	0.00174282
chr10	32416537	0.88	0.46	0.42	3.21e-08	8.73544e-08
chr10	32434323	0.15	0.38	-0.23	0.00243	0.00467788
chr10	32887992	0.66	0.32	0.34	2.92e-05	7.85626e-05
chr10	38936431	0.68	0.28	0.4	2.17e-05	5.84337e-05
chr10	39117120	0.63	0.43	0.2	0.0035	0.00593912
chr10	39117191	0.65	0.2	0.45	9.12e-07	2.47182e-06
chr10	39875343	0.18	0.57	-0.39	4.08e-09	1.11217e-08
chr10	39875403	0.2	0.52	-0.32	4.09e-06	1.10563e-05
chr10	39875408	0.13	0.37	-0.24	6.24e-10	1.70282e-09
chr10	39875557	0.33	0.61	-0.28	2.81e-23	7.77548e-23
chr10	39875659	0.59	0.31	0.28	2.47e-89	6.83706e-89
chr10	39875678	0.78	0.45	0.33	5.33e-122	1.4754e-121
chr10	39875683	0.87	0.66	0.21	4.09e-44	1.13204e-43
chr10	40166630	0.94	0.6	0.34	1.62e-06	4.38682e-06
chr10	40276060	0.35	0	0.35	1.55e-06	4.19754e-06
chr10	40396271	0.53	0.32	0.21	0.0049	0.00695238
chr10	40396336	0.68	0.46	0.22	0.0096	0.00965762
chr10	40695060	0.6	0.29	0.31	0.000719	0.00187336
chr10	40695125	0.71	0.33	0.38	2.25e-05	6.05812e-05
chr10	40700878	0.49	0.1	0.39	1.82e-07	4.94391e-07
chr10	41048597	0.81	0.6	0.21	0.0005	0.00131228
chr10	41048631	0.82	0.59	0.23	0.00968	0.00973693
chr10	42337308	0.89	0.56	0.33	2.64e-06	7.14253e-06
chr10	42351147	0.34	0.65	-0.31	0.000201	0.000534199
chr10	42419174	0.59	0.92	-0.33	2.86e-05	7.69528e-05
chr10	42742077	0.67	0.33	0.34	0.000123	0.000328444
chr10	42742109	0.66	0.31	0.35	0.000112	0.000299186
chr10	43114098	0.93	0.67	0.26	0.00403	0.00618493
chr10	43114107	0.8	0.6	0.2	0.0014	0.00311009
chr10	43114194	0.07	0.46	-0.39	9.52e-05	0.000255077
chr10	43157881	0.3	0.92	-0.62	3.46e-11	9.45355e-11
chr10	43157961	0.29	0.92	-0.63	1.15e-11	3.14317e-11
chr10	43157965	0.3	0.92	-0.62	1.41e-11	3.85356e-11
chr10	43271247	0.17	0.8	-0.63	1.58e-14	4.32395e-14
chr10	44983047	0.59	0.27	0.32	0.000335	0.000885797
chr10	44983088	0.33	0.1	0.23	0.00265	0.00507929
chr10	44983121	0.43	0.12	0.31	0.000186	0.000495698
chr10	44990022	0.49	0.2	0.29	0.00343	0.00583045
chr10	44990078	0.23	0.03	0.2	0.00782	0.00867902
chr10	44990213	0.43	0.21	0.22	0.0054	0.00746546
chr10	45088909	0.75	0.44	0.31	0.0029	0.00513826
chr10	45128138	0.35	0.59	-0.24	0.00991	0.00993945
chr10	45128209	0	0.53	-0.53	7.9e-15	2.16213e-14
chr10	45194979	0.97	0.44	0.53	6.58e-18	1.82022e-17
chr10	46348659	0.61	0.41	0.2	0.0062	0.00785783
chr10	46430149	0.36	0.56	-0.2	0.0005	0.00131228
chr10	46449346	0.45	0.18	0.27	0.00166	0.00366685
chr10	46598702	0.89	0.48	0.41	1.12e-08	3.05073e-08
chr10	47448604	0.84	0.63	0.21	0.003	0.00513826
chr10	48028493	0.38	0.59	-0.21	0.0063	0.00797412
chr10	48028521	0.9	0.29	0.61	2.94e-15	8.04709e-15
chr10	48028612	0.91	0.52	0.39	5.82e-08	1.58293e-07
chr10	48028757	0.94	0.72	0.22	0.00403	0.00618493
chr10	48320130	0.44	0.22	0.22	0.00432	0.00659829
chr10	49317334	0.7	0.44	0.26	0.0008	0.00207754
chr10	50201712	0.33	0.12	0.21	0.0026	0.00498451
chr10	50201721	0.26	0.02	0.24	0.00179	0.00388482
chr10	50417723	0	0.23	-0.23	3.96e-07	1.0746e-06
chr10	50540803	0.15	0.76	-0.61	1.54e-09	4.20044e-09
chr10	50657562	0.87	0.49	0.38	1.75e-07	4.75395e-07
chr10	50727637	0.93	0.71	0.22	0.000887	0.00224565
chr10	50728691	0.81	0.38	0.43	3.21e-06	8.68142e-06
chr10	51912055	0.57	0.34	0.23	0.00267	0.00511715
chr10	52235508	0.5	0.29	0.21	0.0089	0.00910816
chr10	52446184	0.53	0.24	0.29	2.19e-05	5.89711e-05
chr10	52654575	0.28	0.51	-0.23	0.0012	0.00268002
chr10	53062570	0.79	0.57	0.22	0.0015	0.0033231
chr10	53416190	0.91	0.7	0.21	0.000198	0.000527517
chr10	56107861	0.49	0.73	-0.24	0.00501	0.00696612
chr10	56244473	0.13	0.33	-0.2	0.0018	0.00388482
chr10	56505311	0.86	0.41	0.45	1.9e-08	5.17308e-08
chr10	56756902	0.26	0.46	-0.2	0.0024	0.00462081
chr10	56756906	0.13	0.46	-0.33	1.15e-05	3.1018e-05
chr10	56756917	0.24	0.47	-0.23	0.00415	0.00635836
chr10	56766264	0.87	0.46	0.41	2.43e-07	6.59829e-07
chr10	56911676	0	0.33	-0.33	3.59e-08	9.76849e-08
chr10	56929536	0.56	0.32	0.24	0.000404	0.00106453
chr10	56929624	0.48	0.21	0.27	0.00147	0.00326399
chr10	57086925	0.49	0.71	-0.22	0.001	0.00224565
chr10	57156255	0.8	0.52	0.28	0.000557	0.00146077
chr10	57324618	0.84	0.45	0.39	7.82e-06	2.11107e-05
chr10	57401680	0.66	0.38	0.28	0.00105	0.00235705
chr10	57438080	0.67	0.89	-0.22	0.00721	0.00841567
chr10	57450128	0.3	0.5	-0.2	0.0034	0.00578004
chr10	57902171	0.76	0.25	0.51	3.65e-08	9.9316e-08
chr10	57959177	0.37	0.14	0.23	0.0034	0.00578004
chr10	57959271	0.63	0.32	0.31	0.000704	0.00183457
chr10	57959273	0.59	0.29	0.3	0.00146	0.00324203
chr10	57959305	0.31	0.08	0.23	0.00507	0.00704848
chr10	57992517	0.39	0.6	-0.21	0.0065	0.00819033
chr10	57992535	0	0.28	-0.28	1.24e-07	3.36983e-07
chr10	58029281	0.79	0.31	0.48	7.95e-09	2.16603e-08
chr10	58042371	0.02	0.25	-0.23	0.000404	0.00106453
chr10	58054441	0.77	0.57	0.2	0.0062	0.00785783
chr10	58095249	0.34	0.14	0.2	0.00785	0.00867902
chr10	58268991	0.25	0.03	0.22	0.00362	0.00613116
chr10	58271461	0.8	0.21	0.59	4.97e-07	1.34823e-06
chr10	58815713	0.87	0.57	0.3	3.18e-06	8.60051e-06
chr10	59209234	0.37	0.61	-0.24	0.005	0.00695238
chr10	59300957	0.64	0.44	0.2	0.0095	0.00956651
chr10	59374540	0.58	0.82	-0.24	0.00381	0.00613942
chr10	59719778	0.89	0.56	0.33	0.000403	0.00106191
chr10	59791062	0.78	0.56	0.22	0.0028	0.00513826
chr10	59791074	0.86	0.63	0.23	0.00589	0.00762349
chr10	59791083	0.82	0.6	0.22	0	0
chr10	59833024	0.84	0.25	0.59	1.16e-12	3.17234e-12
chr10	59996348	0.58	0.78	-0.2	0.0061	0.00774113
chr10	60008043	0.71	0.43	0.28	0.002	0.00388482
chr10	60008962	0.43	0.65	-0.22	0.0028	0.00513826
chr10	60008972	0.33	0.58	-0.25	0.0078	0.00867902
chr10	60008992	0.48	0.69	-0.21	0.0064	0.00809005
chr10	60013311	0.47	0.25	0.22	0.0076	0.00867902
chr10	60013315	0.38	0.15	0.23	0.0041	0.00628268
chr10	60013334	0.73	0.47	0.26	0.0044	0.00671022
chr10	60036507	0.96	0.74	0.22	0.0014	0.00311009
chr10	60091440	0.55	0.97	-0.42	5.79e-08	1.57478e-07
chr10	60118222	0.65	0.24	0.41	7.61e-06	2.05451e-05
chr10	60118261	0.6	0.23	0.37	5.84e-05	0.000156764
chr10	60118336	0.58	0.26	0.32	0.000373	0.000985628
chr10	60126523	0.78	0.35	0.43	1.2e-07	3.26125e-07
chr10	60356044	0.73	0.93	-0.2	0.00529	0.00733238
chr10	60391166	0	0.26	-0.26	3.05e-06	8.24959e-06
chr10	60414251	0.79	0.55	0.24	0.0069	0.00819033
chr10	60414258	0.62	0.88	-0.26	0.00371	0.00613942
chr10	60414291	0.62	0.89	-0.27	0.00164	0.00362313
chr10	60425814	0	0.68	-0.68	2.13e-18	5.89242e-18
chr10	60597768	0.82	0.33	0.49	2.6e-10	7.09832e-10
chr10	60783367	0.85	0.61	0.24	0.0069	0.00819033
chr10	60801057	0.74	0.52	0.22	0.00146	0.00324203
chr10	60953192	0.76	0.43	0.33	1.96e-05	5.27943e-05
chr10	61218049	0.38	0.63	-0.25	0.0016	0.00353572
chr10	63307463	0.72	0.48	0.24	0.00198	0.00388482
chr10	63342106	0.45	0.7	-0.25	0.0063	0.00797412
chr10	63342227	0.5	0.21	0.29	0.000255	0.000676864
chr10	63384753	0.26	0.46	-0.2	0.0071	0.00829764
chr10	63428104	0.81	0.57	0.24	0.00727	0.00848472
chr10	63428106	0.79	0.49	0.3	0.00121	0.00270216
chr10	63428119	0.86	0.61	0.25	0.00321	0.00547655
chr10	63428133	0.65	0.39	0.26	0.0084	0.00907331
chr10	63438559	0.64	0.38	0.26	0.00349	0.00593112
chr10	63438574	0.77	0.51	0.26	0.00253	0.00486001
chr10	63452275	0.93	0.62	0.31	7.29e-05	0.000195531
chr10	63452364	0.87	0.66	0.21	0.0029	0.00513826
chr10	63452503	0.53	0.81	-0.28	0.00103	0.00231249
chr10	63662546	0.36	0.84	-0.48	1.27e-08	3.45898e-08
chr10	63705661	0.81	0.3	0.51	9.13e-10	2.49097e-09
chr10	63748273	0.81	0.57	0.24	0.00344	0.00584724
chr10	63748416	0.39	0.14	0.25	0.0045	0.006852
chr10	63748443	0.34	0.13	0.21	0.0058	0.00762349
chr10	63751652	0.89	0.32	0.57	1.28e-12	3.50044e-12
chr10	63754913	0.86	0.64	0.22	0.0098	0.00983924
chr10	63763072	0.9	0.34	0.56	2.82e-10	7.69871e-10
chr10	63779467	0.91	0.61	0.3	3.39e-06	9.16723e-06
chr10	63912910	0.83	0.56	0.27	1.21e-06	3.2781e-06
chr10	64039664	0.83	0.42	0.41	1.81e-09	4.93642e-09
chr10	64043607	0.74	0.28	0.46	1.11e-06	3.00759e-06
chr10	64049166	0.75	0.42	0.33	0.000382	0.00100926
chr10	64049232	0.74	0.47	0.27	0.00238	0.00459062
chr10	64050293	0.14	0.91	-0.77	5.24e-30	1.45014e-29
chr10	64050325	0.7	0	0.7	6.22e-28	1.7213e-27
chr10	64056603	0.77	0.24	0.53	4.62e-11	1.26216e-10
chr10	64075212	0.83	0.62	0.21	0.0029	0.00513826
chr10	64493414	0.77	0.57	0.2	0.0084	0.00907331
chr10	64493520	0.46	0.94	-0.48	2.3e-07	6.2458e-07
chr10	64727191	0.59	0.8	-0.21	0.0052	0.00720918
chr10	64765182	0.69	0.46	0.23	0.0044	0.00671022
chr10	64765280	0.91	0.71	0.2	0.00811	0.00878843
chr10	64788266	0.85	0.58	0.27	0.00215	0.00416606
chr10	64798966	0.81	0.19	0.62	7.84e-21	2.16919e-20
chr10	64809974	0.84	0.51	0.33	2.92e-06	7.89868e-06
chr10	64819750	0.33	0.56	-0.23	0.0003	0.000793784
chr10	64819786	0.35	0.56	-0.21	0.0076	0.00867902
chr10	64826331	0.8	0.4	0.4	3e-05	8.07083e-05
chr10	64852672	0.93	0.67	0.26	0.000112	0.000299186
chr10	64852704	0.65	0.31	0.34	0.000236	0.000626676
chr10	64852714	0.59	0.29	0.3	0.00107	0.00240155
chr10	64852767	0.55	0.33	0.22	0.0098	0.00983924
chr10	64869572	0.56	0.78	-0.22	0.0034	0.00578004
chr10	64904910	0.8	0.25	0.55	4.37e-08	1.18888e-07
chr10	64905228	0.89	0.52	0.37	2.83e-07	7.68296e-07
chr10	64905304	0.95	0.58	0.37	8.49e-08	2.30821e-07
chr10	64993633	0.15	0.36	-0.21	0.002	0.00388482
chr10	65059297	0.97	0.69	0.28	2.08e-05	5.60164e-05
chr10	65072835	0.55	0.77	-0.22	0.0015	0.0033231
chr10	65088934	0.94	0.53	0.41	2.25e-07	6.11018e-07
chr10	65093654	0.87	0.32	0.55	9.3e-12	2.54203e-11
chr10	65125396	0.94	0.65	0.29	1.85e-08	5.03705e-08
chr10	65131799	0.92	0.16	0.76	1.06e-12	2.89892e-12
chr10	65287012	0.57	0.36	0.21	0.00447	0.00681561
chr10	65301634	0.88	0.27	0.61	2.56e-13	7.00306e-13
chr10	65318523	0.21	0.44	-0.23	0.00624	0.0079079
chr10	65321519	0.46	0.21	0.25	0.00527	0.00730503
chr10	65323749	0.75	0.48	0.27	0.0024	0.00462081
chr10	65323756	0.89	0.59	0.3	0.000113	0.000301845
chr10	65341875	0.29	0.58	-0.29	0.000729	0.00189921
chr10	65343721	0.54	0.86	-0.32	0.000553	0.00145036
chr10	65344250	0.56	0.92	-0.36	9.23e-06	2.49081e-05
chr10	65344475	0.8	0.3	0.5	6.52e-09	1.77668e-08
chr10	65348566	0.38	0.59	-0.21	0.005	0.00695238
chr10	65357847	0.83	0.39	0.44	2.26e-11	6.17565e-11
chr10	65363563	0.7	0.36	0.34	0.000551	0.00144515
chr10	65363665	0.38	0.67	-0.29	0.00966	0.00971712
chr10	65375138	0.35	0.56	-0.21	0.0095	0.00956651
chr10	65375167	0.34	0.59	-0.25	0.00447	0.00681561
chr10	65375230	0.32	0.55	-0.23	0.005	0.00695238
chr10	65379365	0.79	0.55	0.24	0.00673	0.00819033
chr10	65400570	0.6	0.8	-0.2	0.0048	0.00695238
chr10	65400589	0.55	0.32	0.23	0.0078	0.00867902
chr10	65400628	0.92	0.58	0.34	5.97e-07	1.61908e-06
chr10	65413879	0.63	0.43	0.2	0.001	0.00224565
chr10	65419529	0.95	0.6	0.35	1.32e-07	3.58699e-07
chr10	65419537	0.64	0.87	-0.23	0.00428	0.00654681
chr10	65421354	0.84	0.48	0.36	0.000224	0.000594999
chr10	65421432	0.7	0.33	0.37	0.000473	0.001245
chr10	65495507	0.71	0.49	0.22	0.0032	0.00545966
chr10	65559769	0.13	0.37	-0.24	0.00179	0.00388482
chr10	65698461	0.77	0.57	0.2	0.0061	0.00774113
chr10	65698497	0.36	0.11	0.25	0.00269	0.00513826
chr10	65698520	0.66	0.45	0.21	0.0051	0.00708126
chr10	65927342	0.52	0.29	0.23	0.00181	0.00388482
chr10	65927480	0.51	0.29	0.22	0.0009	0.00224565
chr10	66000216	0.68	0.36	0.32	0.000245	0.000650456
chr10	66101383	0.56	0.14	0.42	3.15e-07	8.55052e-07
chr10	66206735	0.57	0.89	-0.32	6.35e-05	0.000170404
chr10	66270098	0.88	0.58	0.3	0.000132	0.000352355
chr10	66270103	0.35	0.62	-0.27	0.00291	0.00513826
chr10	66270113	0.32	0.57	-0.25	0.00465	0.00695238
chr10	66326824	0.9	0.67	0.23	0.00499	0.00695238
chr10	66380173	0.3	0.6	-0.3	0.000147	0.000392195
chr10	66475723	0.41	0.15	0.26	0.000113	0.000301845
chr10	66660193	0.62	0.39	0.23	0.00189	0.00388482
chr10	66671716	0.51	0.78	-0.27	0.0006	0.00156906
chr10	66710262	0.53	0.31	0.22	0.0074	0.00861733
chr10	66741133	0.33	0.61	-0.28	0.000463	0.00121888
chr10	66762133	0.93	0.63	0.3	5.07e-06	1.36995e-05
chr10	66762147	0.79	0.56	0.23	0.00419	0.00641893
chr10	66762983	0.4	0.98	-0.58	4.41e-13	1.20628e-12
chr10	66763164	0.63	0.91	-0.28	0.00347	0.00589755
chr10	66763222	0.4	0.69	-0.29	0.00642	0.00811493
chr10	66764160	0.89	0.55	0.34	1.52e-08	4.1393e-08
chr10	66764245	0.95	0.72	0.23	1.46e-05	3.93561e-05
chr10	66785651	0.53	0.95	-0.42	5.5e-06	1.48587e-05
chr10	66785825	0.85	0.42	0.43	2.07e-07	5.62202e-07
chr10	66788353	0.43	0.82	-0.39	4.09e-05	0.000109926
chr10	66793584	0.43	0.98	-0.55	2.99e-11	8.16975e-11
chr10	66811013	0.54	0.3	0.24	0.000908	0.00224565
chr10	66812983	0.72	0.94	-0.22	9.04e-05	0.000242267
chr10	66816328	0.24	0.64	-0.4	2.58e-05	6.9441e-05
chr10	66823008	0.75	0.53	0.22	0.000559	0.00146596
chr10	66849985	0.76	0.51	0.25	0.000833	0.00216249
chr10	66868970	0.88	0.5	0.38	8.06e-09	2.19599e-08
chr10	66870373	0.11	0.72	-0.61	1.77e-13	4.84229e-13
chr10	66870426	0.11	0.34	-0.23	0.000511	0.00134094
chr10	66872895	0.86	0.41	0.45	5.42e-11	1.48064e-10
chr10	66875974	0.1	0.32	-0.22	0.00322	0.00549344
chr10	66876031	0.31	0.11	0.2	0.0042	0.0064258
chr10	66881119	0.31	0.11	0.2	3.56e-05	9.57234e-05
chr10	66897542	0.95	0.7	0.25	1.31e-05	3.53213e-05
chr10	66897563	0.45	0.87	-0.42	4.01e-08	1.09103e-07
chr10	66901697	0.98	0.71	0.27	1.28e-06	3.46741e-06
chr10	66916230	0.81	0.43	0.38	4.42e-08	1.20247e-07
chr10	66959738	0.53	0.33	0.2	0.0001	0.000267252
chr10	67016466	0.82	0.55	0.27	2.21e-05	5.9508e-05
chr10	67044393	0.52	0.26	0.26	0.000434	0.00114303
chr10	67162492	0.37	0.64	-0.27	0.0023	0.0044378
chr10	67162602	0.53	0.83	-0.3	0.00667	0.00819033
chr10	67177401	0.68	0.48	0.2	0.0066	0.00819033
chr10	67273686	0.42	0.62	-0.2	0.0076	0.00867902
chr10	67273712	0.42	0.63	-0.21	0.0053	0.00733736
chr10	67463373	0.81	0.35	0.46	4.6e-07	1.248e-06
chr10	67583660	0.84	0.6	0.24	0.000542	0.0014217
chr10	67583694	0.79	0.55	0.24	0.00098	0.00224565
chr10	67583721	0.86	0.65	0.21	0.0029	0.00513826
chr10	67699528	0	0.21	-0.21	4.06e-07	1.10169e-06
chr10	67700974	0.84	0.49	0.35	0.000209	0.000555347
chr10	67741728	0.91	0.66	0.25	0.00109	0.00244605
chr10	67759277	0	0.27	-0.27	9.91e-06	2.67387e-05
chr10	67759322	0.01	0.26	-0.25	0.00012	0.000320459
chr10	67817835	0.02	0.23	-0.21	0.000648	0.00169356
chr10	67824972	0	0.21	-0.21	6.96e-07	1.88716e-06
chr10	67832635	0.94	0.63	0.31	4.03e-05	0.000108318
chr10	67832636	0.94	0.68	0.26	3.78e-05	0.00010162
chr10	67832642	0.9	0.66	0.24	0.00156	0.00345475
chr10	67832643	0.95	0.72	0.23	0.000127	0.000339078
chr10	67886111	0.8	0.12	0.68	1.57e-19	4.3436e-19
chr10	67933720	0.68	0.46	0.22	0.0097	0.00974866
chr10	67941405	0.24	0.47	-0.23	0.003	0.00513826
chr10	67953640	0.33	0.11	0.22	0.0015	0.0033231
chr10	68048655	0.88	0.48	0.4	1.65e-09	4.50028e-09
chr10	68073262	0.85	0.6	0.25	0.000562	0.00147378
chr10	68078403	0.84	0.38	0.46	4.06e-06	1.09753e-05
chr10	68086169	0.78	0.4	0.38	8.95e-08	2.43312e-07
chr10	68123557	0.74	0.3	0.44	4.1e-10	1.1191e-09
chr10	68123561	0.85	0.63	0.22	0.0025	0.00480294
chr10	68131028	0.33	0.59	-0.26	0.0039	0.00613942
chr10	68131068	0.23	0.45	-0.22	0.00626	0.00793288
chr10	68131144	0.31	0.51	-0.2	0.0095	0.00956651
chr10	68142429	0.37	0	0.37	3.92e-09	1.06858e-08
chr10	68142431	0.67	0.47	0.2	0.0085	0.00910816
chr10	68146128	0.76	0.48	0.28	0.00208	0.00403853
chr10	68146142	0.87	0.64	0.23	0.0004	0.00105406
chr10	68146181	0.88	0.48	0.4	5.83e-06	1.5748e-05
chr10	68146188	0.72	0.29	0.43	1.56e-05	4.20445e-05
chr10	68146198	0.83	0.56	0.27	0.00266	0.00509821
chr10	68151492	0.64	0.36	0.28	0.000146	0.000389542
chr10	68151555	0.45	0	0.45	8.84e-09	2.40832e-08
chr10	68151556	0.4	0	0.4	1.33e-07	3.61413e-07
chr10	68158703	0.46	0	0.46	6.89e-16	1.88609e-15
chr10	68158704	0.47	0	0.47	6.29e-11	1.71821e-10
chr10	68167300	0.26	0.48	-0.22	0.005	0.00695238
chr10	68180398	0.66	0.22	0.44	5.76e-07	1.56222e-06
chr10	68203881	0.81	0.32	0.49	1.39e-09	3.79152e-09
chr10	68214886	0.41	0	0.41	6.81e-07	1.84655e-06
chr10	68227130	0.81	0.53	0.28	0.00215	0.00416606
chr10	68227148	0.78	0.51	0.27	0.00294	0.00513826
chr10	68227195	0.62	0.37	0.25	0.0088	0.00910816
chr10	68227223	0.72	0.46	0.26	0.00682	0.00819033
chr10	68251882	0.89	0.64	0.25	0.00153	0.00338892
chr10	68255852	0.91	0.62	0.29	4.88e-06	1.3187e-05
chr10	68256721	0.84	0.53	0.31	0.00156	0.00345475
chr10	68263927	0.84	0.17	0.67	1.18e-17	3.26323e-17
chr10	68264355	0.39	0	0.39	4.14e-07	1.12338e-06
chr10	68289572	0.92	0.47	0.45	3.54e-07	9.60771e-07
chr10	68306991	0.61	0.85	-0.24	0.00299	0.00513826
chr10	68325626	0.47	0	0.47	2.03e-11	5.54738e-11
chr10	68325761	0.47	0.02	0.45	1.1e-10	3.00417e-10
chr10	68325762	0.48	0	0.48	1.04e-12	2.84425e-12
chr10	68325983	0.81	0.52	0.29	0.00239	0.00460962
chr10	68326415	0.89	0.67	0.22	0.0029	0.00513826
chr10	68328589	0.77	0.44	0.33	9.93e-05	0.000266018
chr10	68341906	0.26	0	0.26	2.52e-05	6.78315e-05
chr10	68353917	0.32	0	0.32	3.43e-08	9.33353e-08
chr10	68361928	0.57	0.33	0.24	0.002	0.00388482
chr10	68375657	0.46	0.19	0.27	6.07e-06	1.63949e-05
chr10	68391557	0.88	0.55	0.33	1.21e-08	3.29568e-08
chr10	68420057	0.9	0.67	0.23	0.00101	0.00226791
chr10	68420085	0.91	0.71	0.2	0.000649	0.00169615
chr10	68434112	0.71	0.2	0.51	2.39e-08	6.50583e-08
chr10	68434319	0.74	0.26	0.48	1.38e-07	3.74983e-07
[truncated: 18,961 more rows]

## Sheet: Table S3
chr	pos	In-	Post-	diff	pvalue	padjust
chr1	85140	0.46	0.67	-0.21	0.0002	0.000535168
chr1	85183	0.26	0.55	-0.29	0.00596	0.007632
chr1	87314	0.63	0.24	0.39	2.11e-06	5.72365e-06
chr1	100478	0.65	0.42	0.23	0.0069	0.00819639
chr1	100479	0.72	0.4	0.32	7.18e-05	0.000193631
chr1	100542	0.42	0.72	-0.3	0.000296	0.000790806
chr1	123428	0.73	0.95	-0.22	0.000125	0.000335831
chr1	139031	0.84	0.6	0.24	0.00287	0.00515815
chr1	232721	0.69	0.07	0.62	4.54e-18	1.25032e-17
chr1	232722	0.63	0.09	0.54	2.15e-31	5.92254e-31
chr1	232728	0.84	0.56	0.28	3.53e-09	9.6075e-09
chr1	254897	0.66	0.46	0.2	0.0016	0.00356714
chr1	264071	0.49	0.26	0.23	0.0023	0.00446699
chr1	273978	0.29	0.54	-0.25	0.00868	0.00909746
chr1	274065	0.35	0.55	-0.2	0.0007	0.00184218
chr1	298124	0.34	0.83	-0.49	2.33e-09	6.34223e-09
chr1	298851	0.73	0.48	0.25	0.00576	0.007632
chr1	352410	0.32	0.71	-0.39	6.31e-07	1.71349e-06
chr1	352546	0.31	0.69	-0.38	7.35e-07	1.99568e-06
chr1	357083	0.88	0.67	0.21	0.00851	0.00909746
chr1	357115	0.71	0.47	0.24	0.00835	0.00902952
chr1	367550	0.8	0.46	0.34	8.88e-07	2.41073e-06
chr1	373493	0.73	0.46	0.27	0.000621	0.00163915
chr1	374143	0.91	0.71	0.2	0.00128	0.00287908
chr1	374235	0.62	0.04	0.58	2.24e-13	6.10396e-13
chr1	374251	0.34	0.96	-0.62	4.46e-15	1.21555e-14
chr1	375707	0.62	0.37	0.25	0.0074	0.00862852
chr1	382582	0.77	0.57	0.2	0.0031	0.00532138
chr1	389922	0.34	0.79	-0.45	3.86e-05	0.00010425
chr1	403728	0.51	0.18	0.33	7e-05	0.00018879
chr1	410549	0.69	0.44	0.25	0.00157	0.00350676
chr1	427029	0.3	0.55	-0.25	0.0069	0.00819639
chr1	427046	0.07	0.29	-0.22	0.0007	0.00184218
chr1	427216	0.11	0.31	-0.2	0.002	0.0039072
chr1	427319	0.15	0.41	-0.26	0.0006	0.001584
chr1	428749	0.91	0.55	0.36	1.57e-06	4.26005e-06
chr1	428750	0.88	0.63	0.25	0.000149	0.000400076
chr1	429121	0.81	0.41	0.4	5.44e-05	0.000146806
chr1	431298	0.58	0.21	0.37	1.34e-05	3.62666e-05
chr1	431706	0.29	0.88	-0.59	7.5e-16	2.0442e-15
chr1	431720	0.28	0.79	-0.51	1.08e-11	2.94217e-11
chr1	432100	0.49	0.21	0.28	0.0013	0.00291849
chr1	435181	0.5	0.28	0.22	0.0022	0.00428102
chr1	461831	0.47	0.2	0.27	0.00556	0.007632
chr1	469647	0.84	0.34	0.5	5.79e-11	1.577e-10
chr1	475006	0.22	0.53	-0.31	0.00176	0.0039072
chr1	475007	0.19	0.52	-0.33	3.85e-05	0.000103981
chr1	492231	0.85	0.41	0.44	3.76e-05	0.000101554
chr1	500965	0.57	0.27	0.3	0.00274	0.00515815
chr1	515594	0.64	0.22	0.42	2.08e-07	5.65234e-07
chr1	550396	0.62	0.38	0.24	0.0068	0.00819639
chr1	570540	0.66	0.42	0.24	0.00406	0.00625053
chr1	580758	0.61	0.37	0.24	0.0095	0.00955945
chr1	580780	0.37	0.14	0.23	0.0001	0.000268853
chr1	580802	0.37	0.1	0.27	0.00177	0.0039072
chr1	580896	0.38	0.16	0.22	0.0057	0.007632
chr1	584347	0.53	0.22	0.31	0.000556	0.00147162
chr1	599811	0.79	0.57	0.22	0.00639	0.00809913
chr1	599894	0.83	0.5	0.33	6.5e-07	1.76505e-06
chr1	602927	0.63	0.35	0.28	0.00818	0.00886215
chr1	602932	0.73	0.38	0.35	0.000778	0.00204608
chr1	613136	0.61	0.29	0.32	1.95e-05	5.27387e-05
chr1	613198	0.75	0.53	0.22	0.000419	0.00111311
chr1	618437	0.35	0.13	0.22	0.00821	0.00888692
chr1	618438	0.38	0.16	0.22	0.0003	0.000799861
chr1	618449	0.41	0.14	0.27	0.00156	0.00348461
chr1	618450	0.38	0.12	0.26	0.00214	0.00417195
chr1	618600	0.48	0.15	0.33	0.000131	0.000351894
chr1	618648	0.8	0.42	0.38	6.77e-05	0.000182602
chr1	628698	0.73	0.34	0.39	4.89e-08	1.32977e-07
chr1	628895	0.24	0.79	-0.55	8.03e-10	2.18625e-09
chr1	630574	0.92	0.71	0.21	0.0026	0.00501972
chr1	636186	0.62	0.23	0.39	5.45e-06	1.47689e-05
chr1	638703	0.23	0.81	-0.58	9.29e-11	2.53015e-10
chr1	646353	0.74	0.22	0.52	8.32e-10	2.26519e-09
chr1	647654	0.97	0.72	0.25	2.84e-06	7.70162e-06
chr1	647786	0.85	0.44	0.41	8.56e-08	2.32721e-07
chr1	652287	0.91	0.7	0.21	0.00998	0.01
chr1	655658	0.28	0.6	-0.32	0.000329	0.000876841
chr1	655706	0.25	0.5	-0.25	0.00486	0.00696467
chr1	662274	0.39	0.71	-0.32	0.00118	0.00266066
chr1	662344	0.91	0.71	0.2	0.0012	0.00270038
chr1	670662	0.45	0.23	0.22	0.0055	0.00761257
chr1	670668	0.6	0.37	0.23	0.0047	0.00696467
chr1	670685	0.53	0.31	0.22	0.0052	0.0072243
chr1	687233	0.82	0.53	0.29	0.00714	0.00835128
chr1	690500	0.95	0.64	0.31	2.52e-06	6.83475e-06
chr1	691280	0.36	0.91	-0.55	1.68e-13	4.57806e-13
chr1	691281	0.25	0.78	-0.53	1.08e-08	2.93849e-08
chr1	691318	0.59	0.09	0.5	1.58e-11	4.30407e-11
chr1	691319	0.74	0.17	0.57	5.6e-10	1.52475e-09
chr1	691439	0.97	0.65	0.32	6.26e-07	1.69992e-06
chr1	691468	0.78	0.58	0.2	0.004	0.00615912
chr1	691525	0.97	0.76	0.21	0.000177	0.000474979
chr1	717594	0.21	0.84	-0.63	3.61e-10	9.83001e-10
chr1	719967	0.55	0.76	-0.21	0.0016	0.00356714
chr1	766563	0.77	0.57	0.2	0.0033	0.005646
chr1	766582	0.57	0.17	0.4	5.05e-05	0.000136303
chr1	766748	0.75	0.46	0.29	0.00198	0.0039072
chr1	776779	0.57	0.34	0.23	0.00039	0.0010386
chr1	778856	0.54	0.17	0.37	1.05e-05	2.84274e-05
chr1	796506	0.99	0.76	0.23	8.01e-05	0.000215942
chr1	796517	0.89	0.62	0.27	0.00071	0.00186829
chr1	796564	0.71	0.37	0.34	0.000413	0.00109725
chr1	796574	0.82	0.56	0.26	0.00451	0.00689488
chr1	796576	0.87	0.56	0.31	0.000519	0.00137422
chr1	806460	0.26	0	0.26	3.19e-06	8.64967e-06
chr1	806537	0.86	0.54	0.32	3.96e-07	1.07569e-06
chr1	812385	0.95	0.74	0.21	0.00691	0.00819639
chr1	836949	0.71	0.5	0.21	0.00545	0.00755198
chr1	836968	0.17	0.67	-0.5	4.11e-12	1.11975e-11
chr1	849491	0.16	0.72	-0.56	3.89e-10	1.05923e-09
chr1	849881	0.68	0.35	0.33	0.00108	0.00244082
chr1	854561	0.44	0.21	0.23	0.0096	0.0096515
chr1	854566	0.31	0.1	0.21	0.0024	0.00465182
chr1	854589	0.35	0.12	0.23	0.0064	0.0081032
chr1	856822	0.21	0.47	-0.26	0.008	0.00867607
chr1	856824	0.53	0.28	0.25	0.0028	0.00515815
chr1	860246	0.85	0.6	0.25	0.000789	0.00207482
chr1	869357	0.75	0.54	0.21	0.0075	0.00867607
chr1	869516	0.75	0.4	0.35	0.000103	0.000276894
chr1	873460	0.39	0.71	-0.32	0.000556	0.00147162
chr1	875569	0.88	0.64	0.24	0.0029	0.00515815
chr1	876580	0.51	0.8	-0.29	0.00171	0.00380338
chr1	887709	0.35	0.72	-0.37	2.08e-06	5.64236e-06
chr1	890399	0.58	0.13	0.45	4.64e-07	1.26027e-06
chr1	890826	0.89	0.66	0.23	0.00279	0.00515815
chr1	894927	0.59	0.26	0.33	7.44e-05	0.000200621
chr1	896488	0.85	0.47	0.38	0.000152	0.000408105
chr1	901059	0.83	0.59	0.24	0.0063	0.00798626
chr1	903365	0.78	0.33	0.45	1.49e-11	4.05894e-11
chr1	904309	0.25	0.49	-0.24	0.00122	0.00274508
chr1	908132	0.87	0.61	0.26	0.000641	0.00169163
chr1	909019	0.24	0.66	-0.42	4.62e-10	1.25796e-09
chr1	909062	0.3	0.87	-0.57	2.93e-18	8.06935e-18
chr1	909064	0.3	0.87	-0.57	2.93e-18	8.06935e-18
chr1	909150	0.33	0.89	-0.56	2.15e-09	5.85239e-09
chr1	909205	0.34	0.76	-0.42	1.39e-05	3.76177e-05
chr1	920112	0.57	0.82	-0.25	0.00897	0.00909746
chr1	921867	0.4	0.66	-0.26	0.0084	0.0090756
chr1	929813	0.4	0.85	-0.45	7.33e-05	0.000197666
chr1	934213	0.49	0.17	0.32	6.91e-05	0.000186369
chr1	944988	0.24	0.54	-0.3	0.000479	0.00127168
chr1	945294	0.75	0.5	0.25	0.00683	0.00819639
chr1	948411	0.62	0.12	0.5	1.12e-10	3.05025e-10
chr1	965648	0.9	0.64	0.26	0.00192	0.0039072
chr1	969650	0.83	0.62	0.21	0.00629	0.00798163
chr1	971892	0.97	0.7	0.27	6.67e-06	1.807e-05
chr1	971913	0.61	0.24	0.37	0.00021	0.00056183
chr1	990738	0.28	0.5	-0.22	0.0057	0.007632
chr1	1005692	0.48	0.23	0.25	0.00129	0.00290138
chr1	1016574	0.85	0.63	0.22	0.0006	0.001584
chr1	1016846	0.87	0.63	0.24	0.00335	0.00573057
chr1	1016993	0.87	0.52	0.35	2.91e-05	7.86408e-05
chr1	1032298	0.49	0.28	0.21	0.0049	0.00696467
chr1	1058187	0.66	0.9	-0.24	0.0046	0.00696467
chr1	1063760	0.74	0.5	0.24	0.0071	0.00830497
chr1	1077645	0.82	0.43	0.39	1e-05	2.7076e-05
chr1	1077646	0.73	0.39	0.34	0.0044	0.0067364
chr1	1077690	0.14	0.43	-0.29	0.000372	0.000990862
chr1	1077691	0.21	0.5	-0.29	0.0007	0.00184218
chr1	1107134	0.61	0.17	0.44	6.45e-08	1.75379e-07
chr1	1137196	0.47	0.18	0.29	0.000876	0.00226121
chr1	1142760	0.19	0.72	-0.53	2.19e-11	5.96553e-11
chr1	1142877	0.85	0.61	0.24	0.000285	0.000761543
chr1	1156345	0.58	0.12	0.46	8.85e-05	0.00023852
chr1	1161232	0.45	0.77	-0.32	0.00064	0.00168901
chr1	1163048	0.62	0.85	-0.23	0.0003	0.000799861
chr1	1163672	0.61	0.38	0.23	0.007	0.00819639
chr1	1170138	0.74	0.14	0.6	4.16e-12	1.13337e-11
chr1	1170221	0.77	0.13	0.64	3.54e-13	9.64601e-13
chr1	1193997	0.39	0.63	-0.24	0.0015	0.00335165
chr1	1194098	0.38	0.1	0.28	0.000879	0.00226121
chr1	1201958	0.81	0.48	0.33	0.000187	0.000501716
chr1	1218910	0.76	0.42	0.34	0.000554	0.00146635
chr1	1219868	0.54	0.28	0.26	0.00673	0.00819639
chr1	1219980	0.61	0.39	0.22	0.0077	0.00867607
chr1	1221520	0.17	0.82	-0.65	4.98e-19	1.37155e-18
chr1	1222613	0.95	0.73	0.22	0.00466	0.00696467
chr1	1233854	0.29	0.8	-0.51	2.18e-08	5.93006e-08
chr1	1233955	0.82	0.09	0.73	7.42e-19	2.04355e-18
chr1	1234053	0.74	0.13	0.61	4.94e-14	1.34625e-13
chr1	1238489	0.71	0.13	0.58	1.32e-10	3.59487e-10
chr1	1238495	0.25	0.62	-0.37	3.66e-05	9.88591e-05
chr1	1239730	0.28	0.75	-0.47	3.53e-08	9.60062e-08
chr1	1239731	0.34	0.76	-0.42	0.00014	0.000375987
chr1	1239737	0.9	0.59	0.31	0.000668	0.00176242
chr1	1239739	0.69	0.09	0.6	1.4e-12	3.81452e-12
chr1	1239740	0.75	0.08	0.67	4.42e-11	1.2039e-10
chr1	1250842	0.77	0.22	0.55	2.62e-14	7.14019e-14
chr1	1258462	0.82	0.59	0.23	0.0061	0.0077506
chr1	1258480	0.25	0.57	-0.32	0.00141	0.00315774
chr1	1258688	0.6	0.84	-0.24	0.00286	0.00515815
chr1	1258698	0.26	0.84	-0.58	6.27e-12	1.70818e-11
chr1	1258701	0.23	0.79	-0.56	7.32e-11	1.99368e-10
chr1	1258743	0.26	0.73	-0.47	3.06e-08	8.32288e-08
chr1	1265901	0.84	0.63	0.21	0.0073	0.00852108
chr1	1269480	0.41	0.61	-0.2	0.0023	0.00446699
chr1	1269511	0.32	0.62	-0.3	0.00629	0.00798163
chr1	1269707	0.63	0	0.63	1.3e-10	3.54042e-10
chr1	1280794	0.26	0.8	-0.54	1.44e-11	3.92276e-11
chr1	1286149	0.72	0.41	0.31	5.89e-05	0.00015892
chr1	1286236	0.58	0.81	-0.23	0.007	0.00819639
chr1	1290180	0.46	0.72	-0.26	0.0099	0.00992596
chr1	1290492	0.47	0.68	-0.21	0.0023	0.00446699
chr1	1290534	0.1	0.33	-0.23	0.00206	0.00402338
chr1	1295370	0.46	0.88	-0.42	2.07e-07	5.62519e-07
chr1	1295511	0.88	0.67	0.21	0.0071	0.00830497
chr1	1301687	0.43	0.65	-0.22	0.003	0.00515815
chr1	1303427	0.48	0.7	-0.22	0.0055	0.00761257
chr1	1303689	0.52	0.26	0.26	0.00551	0.00762629
chr1	1304802	0.36	0.69	-0.33	3.9e-06	1.05727e-05
chr1	1307021	0.41	0.87	-0.46	1.37e-09	3.72955e-09
chr1	1314736	0.59	0.35	0.24	0.00971	0.00975275
chr1	1323578	0.29	0.6	-0.31	3.07e-05	8.29554e-05
chr1	1330528	0.44	0.03	0.41	1.51e-08	4.10806e-08
chr1	1333026	0.07	0.27	-0.2	0.0021	0.00409459
chr1	1343414	0.32	0.07	0.25	5.13e-05	0.000138458
chr1	1344343	0.62	0.38	0.24	0.0001	0.000268853
chr1	1344399	0.67	0.16	0.51	9.85e-09	2.6801e-08
chr1	1346846	0.49	0.21	0.28	0.00149	0.0033355
chr1	1364038	0.87	0.66	0.21	0.0027	0.00515815
chr1	1372999	0.82	0.59	0.23	0.00694	0.00819639
chr1	1376551	0.6	0.2	0.4	3.99e-05	0.000107754
chr1	1382223	0.84	0.59	0.25	0.000312	0.000831721
chr1	1382930	0.4	0.18	0.22	0.00269	0.00515815
chr1	1383041	0.47	0.23	0.24	0.00189	0.0039072
chr1	1391502	0.79	0.49	0.3	1.17e-05	3.16718e-05
chr1	1394134	0.91	0.7	0.21	0.0012	0.00270038
chr1	1394190	0.65	0.86	-0.21	0.00529	0.00734805
chr1	1401985	0.84	0.51	0.33	1.63e-05	4.41004e-05
chr1	1426060	0.51	0.16	0.35	0.000248	0.000663074
chr1	1426104	0.91	0.65	0.26	0.000937	0.00226121
chr1	1438877	0.24	0.49	-0.25	0.0033	0.005646
chr1	1439641	0.68	0.46	0.22	0.00726	0.00848229
chr1	1455024	0.29	0.06	0.23	0.00746	0.00867607
chr1	1455051	0.46	0.19	0.27	0.0024	0.00465182
chr1	1455070	0.41	0.12	0.29	0.00463	0.00696467
chr1	1463743	0.9	0.69	0.21	0.00808	0.00876193
chr1	1463760	0.88	0.62	0.26	0.000476	0.00126375
chr1	1464015	0.91	0.71	0.2	0.0045	0.00687979
chr1	1469811	0.7	0.37	0.33	0.00061	0.00161026
chr1	1471792	0.85	0.63	0.22	0.00492	0.00696467
chr1	1471833	0.25	0.67	-0.42	1.52e-05	4.11296e-05
chr1	1471834	0.31	0.71	-0.4	0.000118	0.000317084
chr1	1482498	0.4	0.07	0.33	1.22e-05	3.30235e-05
chr1	1486673	0.43	0.74	-0.31	0.000694	0.0018306
chr1	1492658	0.48	0.23	0.25	0.000848	0.00222405
chr1	1492694	0.79	0.53	0.26	0.000461	0.00122411
chr1	1492707	0.67	0.45	0.22	0.00711	0.00831656
chr1	1492721	0.48	0.21	0.27	0.000375	0.000998816
chr1	1504481	0.46	0.18	0.28	9.03e-06	2.44538e-05
chr1	1504496	0.52	0.32	0.2	0.00233	0.00452477
chr1	1517004	0.7	0.12	0.58	2.53e-12	6.89309e-12
chr1	1521126	0.89	0.67	0.22	0.00669	0.00819639
chr1	1522775	0.66	0.41	0.25	0.0004	0.00106291
chr1	1523034	0.87	0.47	0.4	0.000124	0.000333152
chr1	1524084	0.81	0.34	0.47	5.08e-08	1.38142e-07
chr1	1527011	0.72	0.44	0.28	0.00511	0.00710882
chr1	1532219	0.63	0.39	0.24	0.0072	0.00841291
chr1	1532783	0.89	0.6	0.29	2.28e-05	6.16455e-05
chr1	1532840	0.94	0.7	0.24	2.48e-05	6.70418e-05
chr1	1534651	0.71	0.48	0.23	0.0068	0.00819639
chr1	1537433	0.72	0.92	-0.2	0.0005	0.00132419
chr1	1558306	0.69	0.13	0.56	8.49e-11	2.31231e-10
chr1	1558319	0.65	0.13	0.52	1.26e-09	3.43016e-09
chr1	1564189	0.52	0.04	0.48	3.96e-08	1.07696e-07
chr1	1564201	0.59	0.06	0.53	4.46e-09	1.2138e-08
chr1	1569207	0.68	0.28	0.4	1.78e-05	4.81515e-05
chr1	1569213	0.31	0.87	-0.56	3.78e-10	1.02928e-09
chr1	1585366	0.86	0.42	0.44	2.07e-08	5.63093e-08
chr1	1607972	0.61	0.81	-0.2	0.0022	0.00428102
chr1	1634469	0.88	0.6	0.28	0.000575	0.00152158
chr1	1637811	0.65	0.91	-0.26	0.00172	0.00382543
chr1	1637860	0.83	0.6	0.23	0.00231	0.00448623
chr1	1650577	0.54	0.84	-0.3	0.000173	0.000464283
chr1	1661746	0.34	0.61	-0.27	0.0052	0.0072243
chr1	1684576	0.84	0.6	0.24	0.0011	0.00248138
chr1	1712749	0.74	0.31	0.43	8.29e-07	2.25069e-06
chr1	1712750	0.77	0.31	0.46	3.52e-07	9.5624e-07
chr1	1720241	0.72	0.94	-0.22	0.000791	0.00208003
chr1	1738146	0.57	0.29	0.28	0.00152	0.003396
chr1	1744630	0.58	0.12	0.46	9.94e-08	2.70222e-07
chr1	1745388	0.6	0.09	0.51	1.33e-11	3.62313e-11
chr1	1751266	0.57	0.03	0.54	2.66e-07	7.2274e-07
chr1	1752576	0.62	0.41	0.21	0.0013	0.00291849
chr1	1757326	0.74	0.32	0.42	4.5e-07	1.22227e-06
chr1	1757463	0.63	0.34	0.29	0.000661	0.00174406
chr1	1759707	0.6	0.14	0.46	1.61e-07	4.37576e-07
chr1	1778642	0.75	0.11	0.64	7.45e-14	2.03024e-13
chr1	1778643	0.72	0.23	0.49	2.5e-05	6.75816e-05
chr1	1778667	0.76	0.13	0.63	1.03e-13	2.80686e-13
chr1	1778668	0.71	0.29	0.42	0.00025	0.000668399
chr1	1790798	0.59	0.29	0.3	0.00615	0.00781343
chr1	1801843	0.8	0.4	0.4	3.74e-05	0.000101016
chr1	1837127	0.67	0.08	0.59	6.34e-13	1.72751e-12
chr1	1846635	0.4	0.62	-0.22	0.0024	0.00465182
chr1	1846732	0.41	0.65	-0.24	0.0068	0.00819639
chr1	1849526	0.59	0.79	-0.2	0.00598	0.007632
chr1	1849529	0.58	0.84	-0.26	0.000318	0.000847645
chr1	1869956	0.61	0.41	0.2	0.0095	0.00955945
chr1	1881250	0.45	0.78	-0.33	2.01e-05	5.43582e-05
chr1	1886553	0.64	0.22	0.42	3.67e-10	9.99336e-10
chr1	1931859	0.52	0.21	0.31	0.00723	0.00844756
chr1	1940113	0.68	0.91	-0.23	0.005	0.00696467
chr1	1941282	0.77	0.51	0.26	0.0039	0.00615912
chr1	1955109	0.07	0.36	-0.29	8.24e-05	0.000222123
chr1	1963756	0.54	0.31	0.23	0.004	0.00615912
chr1	1963809	0.07	0.29	-0.22	0.00108	0.00244082
chr1	1963815	0.55	0.33	0.22	0.0089	0.00909746
chr1	1969214	0.62	0.41	0.21	0.00496	0.00696467
chr1	1971853	0.62	0.86	-0.24	0.00595	0.007632
chr1	1971961	0.86	0.49	0.37	3.75e-05	0.000101285
chr1	1973215	0.54	0.22	0.32	2.47e-05	6.67719e-05
chr1	1973309	0.46	0.71	-0.25	0.00643	0.00814078
chr1	1991398	0.52	0.81	-0.29	0.00831	0.00898666
chr1	1992350	0.62	0.9	-0.28	0.00287	0.00515815
chr1	1992509	0.14	0.47	-0.33	1.8e-05	4.86912e-05
chr1	1992568	0.61	0.4	0.21	0.0024	0.00465182
chr1	2003812	0.74	0.39	0.35	3.11e-05	8.40339e-05
chr1	2004255	0.34	0.61	-0.27	0.00264	0.00509627
chr1	2004290	0.12	0.35	-0.23	0.00268	0.00515815
chr1	2004329	0.39	0.64	-0.25	0.00526	0.0073068
chr1	2004330	0.28	0.51	-0.23	0.000823	0.00215897
chr1	2004331	0.22	0.47	-0.25	0.00277	0.00515815
chr1	2019216	0.66	0.4	0.26	0.00109	0.0024633
chr1	2039466	0.56	0.85	-0.29	0.000606	0.00159976
chr1	2039546	0.35	0.61	-0.26	0.00324	0.00555173
chr1	2039558	0.24	0.61	-0.37	1.62e-05	4.38304e-05
chr1	2062325	0.64	0.35	0.29	0.00464	0.00696467
chr1	2065138	0.79	0.57	0.22	0.0053	0.0073542
chr1	2097266	0.22	0.85	-0.63	2.96e-14	8.06673e-14
chr1	2097333	0.8	0.5	0.3	6.36e-06	1.72314e-05
chr1	2154742	0.63	0.4	0.23	0.00124	0.00278973
chr1	2168187	0.44	0.23	0.21	0.0004	0.00106291
chr1	2168188	0.48	0.22	0.26	0.00596	0.007632
chr1	2168241	0.62	0.4	0.22	0.0043	0.00659275
chr1	2168259	0.52	0.2	0.32	0.00154	0.00344033
chr1	2168315	0.14	0.46	-0.32	0.000866	0.00226121
chr1	2168316	0.12	0.33	-0.21	0.00812	0.00879786
chr1	2168328	0.08	0.3	-0.22	0.00314	0.00538938
chr1	2178328	0.05	0.27	-0.22	0.000266	0.000710978
chr1	2180198	0.51	0.31	0.2	0.00926	0.00934262
chr1	2207735	0.53	0.74	-0.21	0.0088	0.00909746
chr1	2246008	0.51	0.85	-0.34	0.000486	0.00129019
chr1	2246123	0.55	0.89	-0.34	0.000252	0.000673727
chr1	2247461	0.65	0.45	0.2	0.0033	0.005646
chr1	2254599	0.58	0.78	-0.2	0.0008	0.00209906
chr1	2271810	0.42	0.17	0.25	0.0091	0.00918969
chr1	2286137	0.46	0.69	-0.23	0.00899	0.00909746
chr1	2288826	0.51	0.74	-0.23	0.0005	0.00132419
chr1	2288838	0.52	0.76	-0.24	0.002	0.0039072
chr1	2288846	0.52	0.74	-0.22	0.0012	0.00270038
chr1	2288849	0.45	0.67	-0.22	0.0035	0.00596859
chr1	2288852	0.5	0.77	-0.27	0.00422	0.00647885
chr1	2288880	0.39	0.63	-0.24	0.0039	0.00615912
chr1	2288913	0.47	0.79	-0.32	0.000762	0.00200426
chr1	2288923	0.5	0.77	-0.27	0.00562	0.007632
chr1	2290000	0.28	0.61	-0.33	0.000344	0.000916619
chr1	2290002	0.26	0.51	-0.25	0.00519	0.00721889
chr1	2290030	0.26	0.49	-0.23	0.0041	0.00630407
chr1	2301984	0.91	0.7	0.21	0.00843	0.00909746
chr1	2311009	0.41	0.62	-0.21	0.0092	0.00928268
chr1	2311098	0.77	1	-0.23	0.000594	0.00157156
chr1	2311104	0.49	0.79	-0.3	0.00457	0.00696467
chr1	2320738	0.59	0.33	0.26	0.00241	0.00467101
chr1	2336469	0.8	0.46	0.34	0.00144	0.00322441
chr1	2339382	0.42	0.79	-0.37	0.000522	0.00138212
chr1	2352603	0.35	0.12	0.23	0.00267	0.00515365
chr1	2352651	0.74	0.53	0.21	0.0008	0.00209906
chr1	2405039	0.59	0.24	0.35	0.000254	0.000679052
chr1	2418856	0.23	0.75	-0.52	2.89e-14	7.87598e-14
chr1	2425553	0.81	0.4	0.41	8.21e-08	2.23209e-07
chr1	2437882	0.33	0.8	-0.47	5.59e-06	1.51478e-05
chr1	2464264	0.71	0.91	-0.2	0.0075	0.00867607
chr1	2465169	0.3	0.83	-0.53	2.65e-09	7.21303e-09
chr1	2466133	0.77	0.52	0.25	0.0062	0.00786855
chr1	2466214	0.82	0.54	0.28	0.00876	0.00909746
chr1	2466242	0.35	0.68	-0.33	0.00446	0.0068274
chr1	2466253	0.38	0.69	-0.31	0.00452	0.00691001
chr1	2467565	0.47	0.16	0.31	1.46e-05	3.9509e-05
chr1	2484684	0.2	0.77	-0.57	1.45e-11	3.94999e-11
chr1	2485113	0.42	0.15	0.27	0.000104	0.000279573
chr1	2485210	0.43	0.19	0.24	0.000521	0.00137949
chr1	2496641	0.64	0.36	0.28	8.57e-05	0.000230991
chr1	2505439	0.59	0.33	0.26	0.00438	0.0067141
chr1	2510789	0.76	0.49	0.27	0.000382	0.00101738
chr1	2552326	0.45	0.25	0.2	0.0052	0.0072243
chr1	2560229	0.9	0.69	0.21	0.00828	0.00896186
chr1	2597225	0.65	0.95	-0.3	0.00118	0.00266066
chr1	2607708	0.76	0.54	0.22	0.0029	0.00515815
chr1	2623007	0.59	0.83	-0.24	0.0015	0.00335165
chr1	2623068	0.31	0.57	-0.26	0.0022	0.00428102
chr1	2666635	0.97	0.53	0.44	1.72e-09	4.68211e-09
chr1	2690729	0.89	0.69	0.2	0.0088	0.00909746
chr1	2826118	0.62	0.19	0.43	9.06e-09	2.46521e-08
chr1	2888723	0.58	0.37	0.21	0.0012	0.00270038
chr1	2913718	0.71	0.31	0.4	1.43e-06	3.88048e-06
chr1	2931724	0.17	0.38	-0.21	0.0097	0.00974282
chr1	3191521	0.78	0.45	0.33	2.52e-06	6.83475e-06
chr1	3225467	0.33	0.53	-0.2	0.0082	0.00887622
chr1	3301306	0.95	0.74	0.21	0.00852	0.00909746
chr1	3301329	0.91	0.69	0.22	0.00981	0.00984477
chr1	3587822	0.83	0.43	0.4	3.54e-07	9.61669e-07
chr1	4245087	0.33	0.53	-0.2	0.005	0.00696467
chr1	4545511	0.9	0.67	0.23	0.0024	0.00465182
chr1	4545548	0.61	0.32	0.29	5.77e-06	1.56346e-05
chr1	4550968	0.73	0.46	0.27	0.009	0.00909746
chr1	4551053	0.81	0.58	0.23	0.00624	0.00791881
chr1	4615229	0.92	0.58	0.34	7.08e-06	1.91792e-05
chr1	4664426	0.76	0.26	0.5	1.61e-06	4.36849e-06
chr1	4925505	0.94	0.44	0.5	9.86e-07	2.67653e-06
chr1	4925577	0.96	0.58	0.38	4.88e-05	0.000131727
chr1	4928081	0.6	0.95	-0.35	0.000162	0.000434856
chr1	4940293	0.52	0.31	0.21	0.0036	0.00612898
chr1	4943713	0.44	0.23	0.21	0.0007	0.00184218
chr1	4946702	0.67	0.36	0.31	0.000175	0.000469633
chr1	4959303	0.61	0.39	0.22	0.0047	0.00696467
chr1	4961308	0.55	0.28	0.27	0.000408	0.00108404
chr1	5006047	0	0.53	-0.53	1.32e-11	3.5959e-11
chr1	5023414	0.65	0.44	0.21	0.0039	0.00615912
chr1	5023442	0	0.24	-0.24	0.000155	0.000416132
chr1	5023475	0.5	0.74	-0.24	0.0083	0.00897593
chr1	5330859	0.98	0.7	0.28	5.41e-06	1.46606e-05
chr1	6564792	0.55	0.76	-0.21	0.0013	0.00291849
chr1	6648387	0.54	0.33	0.21	0.0078	0.00867607
chr1	6665905	0.62	0.32	0.3	6.48e-05	0.000174797
chr1	6678285	0.8	0.56	0.24	0.00264	0.00509627
chr1	6747428	0	0.21	-0.21	4.36e-05	0.000117723
chr1	6799277	1	0.55	0.45	7.98e-12	2.17399e-11
chr1	6816761	0.67	0.39	0.28	0.00219	0.00426866
chr1	6816795	0.55	0.22	0.33	0.000157	0.000421485
chr1	6816851	0.53	0.23	0.3	0.00129	0.00290138
chr1	6864891	0.65	0.4	0.25	0.0008	0.00209906
chr1	6900891	0.94	0.4	0.54	4.49e-15	1.22373e-14
chr1	6972110	0.48	0.24	0.24	0.0023	0.00446699
chr1	6972131	0.55	0.31	0.24	0.0049	0.00696467
chr1	6972137	0.48	0.24	0.24	0.0023	0.00446699
chr1	6972155	0.55	0.26	0.29	0.00906	0.00915741
chr1	6972157	0.54	0.29	0.25	0.0002	0.000535168
chr1	6972160	0.61	0.38	0.23	0.0007	0.00184218
chr1	6972175	0.54	0.25	0.29	0.0035	0.00596859
chr1	6972178	0.43	0.22	0.21	0.0038	0.00615912
chr1	6972180	0.46	0.22	0.24	0.0044	0.0067364
chr1	6972208	0.53	0.26	0.27	0.0021	0.00409459
chr1	6972254	0.61	0.37	0.24	0.0041	0.00630407
chr1	6972295	0.51	0.27	0.24	0.002	0.0039072
chr1	6972317	0.51	0.23	0.28	0.00638	0.00808661
chr1	6972426	0.54	0.33	0.21	0.0092	0.00928268
chr1	7151854	0.62	0.32	0.3	0.00214	0.00417195
chr1	7202943	0.45	0.18	0.27	0.0022	0.00428102
chr1	7202964	0.68	0.47	0.21	0.0041	0.00630407
chr1	7202991	0.68	0.43	0.25	0.0067	0.00819639
chr1	7203018	0.65	0.28	0.37	0.000876	0.00226121
chr1	7289978	0.51	0.98	-0.47	5.67e-09	1.54299e-08
chr1	7297954	0.36	0.07	0.29	0.00627	0.00795657
chr1	7307761	0.3	0.57	-0.27	0.00568	0.007632
chr1	7331527	0.49	0.74	-0.25	0.0054	0.00748346
chr1	7371069	0.37	0.79	-0.42	4.02e-06	1.08977e-05
chr1	7383506	0.36	0.88	-0.52	4.17e-11	1.13581e-10
chr1	7386018	0.44	0.94	-0.5	2.83e-11	7.70867e-11
chr1	7394394	0.88	0.67	0.21	0.0071	0.00830497
chr1	7394445	0.58	0.33	0.25	0.00398	0.00615912
chr1	7413528	0.79	0.44	0.35	0.000531	0.0014058
chr1	7430581	0.79	0.53	0.26	0.000527	0.00139527
chr1	7434175	0.32	0.86	-0.54	3.92e-08	1.06609e-07
chr1	7434310	0.61	0.36	0.25	0.00105	0.0023735
chr1	7440319	0.81	0.59	0.22	0.008	0.00867607
chr1	7441597	0.56	0.93	-0.37	2.37e-06	6.42823e-06
chr1	7441622	0.59	1	-0.41	4.76e-09	1.29541e-08
chr1	7446846	0.45	0.24	0.21	0.00378	0.00615912
chr1	7448364	0.58	0.35	0.23	0.00448	0.00685764
chr1	7528196	0.8	0.49	0.31	1.03e-05	2.78868e-05
chr1	7598472	0.54	0.26	0.28	0.0049	0.00696467
chr1	7822358	0.97	0.76	0.21	0.000374	0.000996161
chr1	7881029	0.54	0.81	-0.27	0.00438	0.0067141
chr1	8031575	0.4	0.87	-0.47	1.47e-06	3.9889e-06
chr1	8046607	0.21	0.62	-0.41	3.37e-08	9.16565e-08
chr1	8047267	0.94	0.67	0.27	0.000253	0.000676392
chr1	8177719	0.34	0.76	-0.42	1.89e-05	5.11202e-05
chr1	8202847	0.79	0.59	0.2	0.0068	0.00819639
chr1	8217107	0.57	0.32	0.25	0.0012	0.00270038
chr1	8327120	0.66	0.13	0.53	2.67e-10	7.27072e-10
chr1	8424177	0.76	0.45	0.31	0.0052	0.0072243
chr1	8536226	0.32	0.11	0.21	0.0095	0.00955945
chr1	8553196	0.76	0.41	0.35	0.000784	0.00206177
chr1	8572007	0.77	0.43	0.34	9.23e-06	2.49945e-05
chr1	8606728	0.48	0.72	-0.24	0.000879	0.00226121
chr1	8658172	0.77	0.54	0.23	0.00276	0.00515815
chr1	8658173	0.7	0.49	0.21	0.0052	0.0072243
chr1	8658193	0.76	0.47	0.29	0.000101	0.000271534
chr1	8658196	0.75	0.49	0.26	0.00068	0.0017939
chr1	8658199	0.8	0.57	0.23	0.00207	0.00404273
chr1	8658203	0.69	0.43	0.26	0.000605	0.00159713
chr1	8658205	0.53	0.32	0.21	0.00915	0.00923962
chr1	8658206	0.54	0.33	0.21	0.0089	0.00909746
chr1	8658213	0.72	0.47	0.25	0.00098	0.00226121
chr1	8658214	0.77	0.57	0.2	0.0017	0.0037813
chr1	8658223	0.8	0.53	0.27	0.000153	0.00041078
chr1	8658226	0.8	0.49	0.31	2.54e-05	6.86606e-05
chr1	8658238	0.78	0.53	0.25	0.000377	0.00100412
chr1	8658245	0.66	0.46	0.2	0.0009	0.00226121
chr1	8658257	0.87	0.61	0.26	4.35e-05	0.000117453
chr1	8658280	0.67	0.46	0.21	0.0034	0.00580718
chr1	8658372	0.85	0.64	0.21	0.00132	0.00296304
chr1	8678409	0.29	0.06	0.23	0.0044	0.0067364
chr1	8678421	0.5	0.13	0.37	0.00161	0.00358928
chr1	8678452	0.32	0.09	0.23	0.0033	0.005646
chr1	8678484	0.76	0.38	0.38	0.00251	0.00485519
chr1	8678492	0.76	0.55	0.21	0.0042	0.00644841
chr1	8678532	0.41	0.17	0.24	0.0015	0.00335165
chr1	8696390	0.92	0.38	0.54	8.27e-10	2.25158e-09
chr1	8699529	0.89	0.67	0.22	0.00913	0.0092197
chr1	8897102	0.88	0.65	0.23	0.00097	0.00226121
chr1	8940897	0.49	0.21	0.28	0.00263	0.00507714
chr1	9047443	0.67	0.89	-0.22	0.0046	0.00696467
chr1	9047474	0.47	0.72	-0.25	0.00335	0.00573057
chr1	9409327	0.19	0.49	-0.3	0.00216	0.00421063
chr1	9409343	0.49	0.21	0.28	0.00461	0.00696467
chr1	9444615	0.69	0.24	0.45	2e-05	5.40882e-05
chr1	9531981	0.66	0.36	0.3	0.00331	0.0056629
chr1	9543612	0.51	0.27	0.24	0.0035	0.00596859
chr1	9570380	0.73	0.29	0.44	2.43e-06	6.59083e-06
chr1	9731436	0.92	0.6	0.32	0.000142	0.000381341
chr1	9731437	0.84	0.47	0.37	2.99e-05	8.07977e-05
chr1	9731478	0.8	0.58	0.22	0.0043	0.00659275
chr1	9733194	0.94	0.72	0.22	0.000944	0.00226121
chr1	9751794	0.74	0.47	0.27	0.0055	0.00761257
chr1	9799497	0.86	0.59	0.27	0.000167	0.000448232
chr1	9809468	0.76	0.55	0.21	0.000292	0.000780175
chr1	10832699	0.37	0.61	-0.24	0.0051	0.00709504
chr1	11404080	0.36	0.14	0.22	0.001	0.00226121
chr1	11668626	0.91	0.63	0.28	0.00478	0.00696467
chr1	11669055	0.47	0.1	0.37	0.000125	0.000335831
chr1	11764906	0.58	0.37	0.21	0.0084	0.0090756
chr1	13274681	0.51	0.29	0.22	0.0066	0.00819639
chr1	16518349	0.83	0.47	0.36	8.06e-06	2.18305e-05
chr1	16837715	0.31	0.55	-0.24	0.000805	0.00211206
chr1	16837761	0.23	0.44	-0.21	0.00328	0.00561965
chr1	19793969	0.39	0.13	0.26	0.00179	0.0039072
chr1	22415914	0.73	0.45	0.28	9.28e-05	0.000250069
chr1	22417184	0.77	0.54	0.23	0.003	0.00515815
chr1	22598322	0.66	0.45	0.21	0.0073	0.00852108
chr1	22801932	0.05	0.64	-0.59	5.91e-14	1.61058e-13
chr1	26391371	0.8	0.58	0.22	0.0057	0.007632
chr1	27605705	0.75	0.54	0.21	0.00989	0.00992411
chr1	29505973	0.88	0.56	0.32	8.89e-06	2.40753e-05
chr1	30294628	0.64	0.4	0.24	0.00992	0.00994577
chr1	31415299	0.7	0.22	0.48	7.84e-05	0.000211373
chr1	37008585	0.78	0.4	0.38	0.000622	0.00164178
chr1	53007922	0.47	0.19	0.28	0.00164	0.00365561
chr1	65522479	0.93	0.71	0.22	0.0011	0.00248138
chr1	65849729	0.7	0.97	-0.27	0.00137	0.00307439
chr1	66580819	1	0.61	0.39	3.98e-07	1.08112e-06
chr1	72331029	0.35	0.07	0.28	0.000622	0.00164178
chr1	73208560	0.64	0.4	0.24	0.00117	0.00263823
chr1	73701594	0.14	0.35	-0.21	0.009	0.00909746
chr1	74132801	0.32	0.04	0.28	7.44e-05	0.000200621
chr1	74132813	0.37	0.04	0.33	4.63e-06	1.25494e-05
chr1	75514661	0.83	0.55	0.28	9.48e-05	0.000255444
chr1	75646750	0.65	0.4	0.25	0.00328	0.00561965
chr1	75646752	0.68	0.45	0.23	0.00781	0.00867607
chr1	75646784	0.59	0.37	0.22	0.0001	0.000268853
chr1	77702840	0.69	0.9	-0.21	0.00357	0.00608677
chr1	77880876	0.69	0.37	0.32	9.44e-05	0.00025437
chr1	77880884	0.56	0.81	-0.25	0.00188	0.0039072
chr1	77880893	0.79	0.4	0.39	1.29e-06	3.50088e-06
chr1	84370070	0.63	0.41	0.22	0.0091	0.00918969
chr1	92702984	0.65	0.3	0.35	0.000413	0.00109725
chr1	93177882	0.27	0.07	0.2	0.000171	0.00045893
chr1	93178629	0.78	0.31	0.47	3.1e-09	8.43751e-09
chr1	93973192	0.15	0.44	-0.29	0.00167	0.00372188
chr1	96069606	0.31	0.07	0.24	0.0092	0.00928268
chr1	96069618	0.27	0.07	0.2	0.0084	0.0090756
chr1	96069628	0.27	0.07	0.2	0.0084	0.0090756
chr1	96069637	0.27	0.07	0.2	0.0084	0.0090756
chr1	96069666	0.27	0.07	0.2	0.0084	0.0090756
chr1	96349991	0.62	0.27	0.35	0.000108	0.000290293
chr1	96616562	0.41	0.82	-0.41	4.42e-05	0.000119338
chr1	97152711	0.52	0.77	-0.25	0.0067	0.00819639
chr1	97663113	0.45	0.24	0.21	0.0015	0.00335165
chr1	97753626	0.38	0.81	-0.43	1.18e-07	3.20753e-07
chr1	97753627	0.35	0.71	-0.36	0.000121	0.000325123
chr1	97859656	0.2	0.4	-0.2	0.0059	0.007632
chr1	97925389	0.73	0.35	0.38	7.57e-05	0.000204115
chr1	98312043	0.64	0.85	-0.21	0.006	0.007632
chr1	98312274	0.35	0.57	-0.22	0.0069	0.00819639
chr1	98519168	0.55	0.27	0.28	0.00065	0.00171521
chr1	98661912	0.68	0.24	0.44	5.33e-07	1.44755e-06
chr1	100289367	0.71	0.95	-0.24	0.00113	0.00254867
chr1	102084978	0.07	0.39	-0.32	8.73e-08	2.37341e-07
chr1	106601170	0.31	0.54	-0.23	0.0096	0.0096515
chr1	108529114	0.43	0.74	-0.31	0.0046	0.00696467
chr1	119266224	0.5	0.77	-0.27	0.0028	0.00515815
chr1	121522671	0.33	0.11	0.22	0.0072	0.00841291
chr1	129342365	0.72	0.47	0.25	0.00958	0.00963909
chr1	129509708	0.54	0.28	0.26	0.000883	0.00226121
chr1	129522548	0.29	0.54	-0.25	0.0032	0.00548379
chr1	129522656	0.55	0.76	-0.21	0.0012	0.00270038
chr1	129522868	0.69	0.92	-0.23	0.000979	0.00226121
chr1	130974845	0.03	0.26	-0.23	0.00145	0.00324664
chr1	131025119	0.63	0.41	0.22	0.0054	0.00748346
chr1	131075418	0.41	0.67	-0.26	0.0001	0.000268853
chr1	131090957	0.68	0.48	0.2	0.0026	0.00501972
chr1	132439878	0.77	0.49	0.28	0.00486	0.00696467
chr1	132700155	0.77	0.55	0.22	0.0073	0.00852108
chr1	136626236	0.52	0.18	0.34	2.52e-05	6.81211e-05
chr1	139433989	0.29	0.49	-0.2	0.0076	0.00867607
chr1	139434000	0.28	0.51	-0.23	0.0073	0.00852108
chr1	139434002	0.28	0.52	-0.24	0.0005	0.00132419
chr1	139450830	0.58	0.35	0.23	0.00662	0.00819639
chr1	139620372	0.97	0.63	0.34	0.0014	0.00313549
chr1	139715245	0.79	0.47	0.32	6.48e-06	1.75561e-05
chr1	142269095	0.18	0.41	-0.23	0.00452	0.00691001
chr1	142451616	0.59	0.79	-0.2	0.0059	0.007632
chr1	142500353	0.67	0.45	0.22	0.0001	0.000268853
chr1	142500414	0.55	0.31	0.24	0.00487	0.00696467
chr1	142690898	0.77	0.51	0.26	0.00676	0.00819639
chr1	143523660	0.64	0.41	0.23	0.00868	0.00909746
chr1	143758132	0.35	0.55	-0.2	0.0011	0.00248138
chr1	144243295	0.96	0.68	0.28	6.56e-05	0.000176949
chr1	144736242	0.41	0.72	-0.31	0.0008	0.00209906
chr1	145672536	0.69	0.48	0.21	0.0008	0.00209906
chr1	145846049	0.57	0.2	0.37	0.000202	0.000540503
chr1	145916901	0.56	0.27	0.29	0.00177	0.0039072
chr1	145917096	0.45	0.68	-0.23	0.00896	0.00909746
chr1	145933577	0.57	0.77	-0.2	0.0047	0.00696467
chr1	145970023	0.46	0.67	-0.21	0.0086	0.00909746
chr1	146023344	0.73	0.38	0.35	9.1e-05	0.000245236
chr1	146038838	0.67	0.43	0.24	0.00336	0.00574749
chr1	146281176	0.36	0.62	-0.26	0.0041	0.00630407
chr1	146618182	0.89	0.51	0.38	0.000257	0.000687032
chr1	146867950	0.78	0.55	0.23	0.0042	0.00644841
chr1	148033364	0.67	0.19	0.48	1.9e-08	5.1687e-08
chr1	148034900	0.81	0.49	0.32	1.12e-05	3.032e-05
chr1	148078381	0.39	0.6	-0.21	0.0001	0.000268853
chr1	148470626	0.44	0.24	0.2	0.0034	0.00580718
chr1	148743689	0.33	0.13	0.2	0.0025	0.004836
chr1	148989510	0.4	0.12	0.28	0.00181	0.0039072
chr1	149017720	0.86	0.56	0.3	0.0002	0.000535168
chr1	149134041	0.94	0.72	0.22	0.00456	0.00696467
chr1	149487056	0.93	0.72	0.21	0.00027	0.000721627
chr1	149488132	0.84	0.48	0.36	2.69e-05	7.2708e-05
chr1	149627691	0.65	0.44	0.21	0.004	0.00615912
chr1	158515433	0.79	0.55	0.24	0.006	0.007632
chr1	158515509	0.57	0.81	-0.24	0.00681	0.00819639
chr1	158515547	0.65	0.86	-0.21	0.00874	0.00909746
chr1	158537347	0.57	0.81	-0.24	0.0031	0.00532138
chr1	159157057	0.45	0.18	0.27	0.00438	0.0067141
chr1	159157065	0.4	0.17	0.23	0.0039	0.00615912
chr1	159157072	0.47	0.26	0.21	0.0086	0.00909746
chr1	159660529	0.31	0.11	0.2	0.0024	0.00465182
chr1	159660583	0.21	0	0.21	0.000887	0.00226121
chr1	159660643	0.31	0.11	0.2	0.0082	0.00887622
chr1	159660646	0.3	0.03	0.27	0.000387	0.00103063
chr1	161257095	0.73	0.41	0.32	0.00374	0.00615912
chr1	161658750	0.61	0.33	0.28	0.000566	0.00149793
chr1	162060681	0.22	0.46	-0.24	0.0021	0.00409459
chr1	162319777	0.72	0.45	0.27	0.0023	0.00446699
chr1	162394256	0.55	0.35	0.2	0.001	0.00226121
chr1	162394363	0.69	0.47	0.22	0.0036	0.00612898
chr1	162394374	0.65	0.31	0.34	0.00529	0.00734805
chr1	162937830	0.32	0.55	-0.23	0.00907	0.0091674
chr1	163113244	0.74	0.52	0.22	0.0042	0.00644841
chr1	163113896	0.52	0.31	0.21	0.00522	0.0072518
chr1	163381221	0.65	0.43	0.22	0.0004	0.00106291
chr1	163382639	0.7	0.48	0.22	0.00485	0.00696467
chr1	163943780	0.73	0.42	0.31	2.93e-05	7.91801e-05
chr1	163943781	0.65	0.43	0.22	0.00845	0.00909746
chr1	164017184	0.37	0.16	0.21	0.0012	0.00270038
chr1	164019983	0.78	0.38	0.4	2.26e-05	6.11064e-05
chr1	164600895	0.48	0.72	-0.24	0.008	0.00867607
chr1	166199686	0.67	0.38	0.29	0.00531	0.00736792
chr1	166234024	0.57	0.79	-0.22	0.002	0.0039072
chr1	166234031	0.28	0.49	-0.21	0.0026	0.00501972
chr1	166486457	0.59	0.32	0.27	0.0058	0.007632
chr1	166879264	0.42	0.79	-0.37	1.44e-06	3.90758e-06
chr1	167829480	0.95	0.46	0.49	2.31e-13	6.2947e-13
chr1	167905957	0.75	0.34	0.41	2.23e-05	6.02971e-05
chr1	167921848	0.32	0.1	0.22	0.00092	0.00226121
chr1	168239502	0.93	0.55	0.38	9.73e-06	2.63462e-05
chr1	168823332	0.79	0.36	0.43	1.89e-05	5.11202e-05
chr1	168941598	0.32	0.04	0.28	7.08e-05	0.000190943
chr1	169573355	0.81	0.6	0.21	0.0092	0.00928268
chr1	180569975	0.79	0.36	0.43	4.36e-09	1.18659e-08
chr1	181407377	0.71	0.46	0.25	1.82e-05	4.92309e-05
chr1	181588085	0.61	0.88	-0.27	0.000529	0.00140054
chr1	183421035	0.23	0.75	-0.52	1.66e-08	4.51601e-08
chr1	183613690	0.61	0.32	0.29	0.00161	0.00358928
chr1	184191322	0.95	0.67	0.28	0.000779	0.0020487
chr1	186022703	0.72	0.45	0.27	0.00272	0.00515815
chr1	186023095	0.49	0.21	0.28	0.0022	0.00428102
chr1	186023097	0.51	0.19	0.32	0.00294	0.00515815
chr1	186023107	0.52	0.29	0.23	0.00993	0.0099557
chr1	189993247	0.11	0.34	-0.23	0.0013	0.00291849
chr1	191550141	0.69	0.35	0.34	0.000516	0.00136631
chr1	191845214	0.41	0.16	0.25	0.00281	0.00515815
chr1	194017869	0.36	0.13	0.23	0.00259	0.0050084
chr1	194349235	0.74	0.53	0.21	0.0051	0.00709504
chr1	197240780	0.68	0.47	0.21	0.0077	0.00867607
chr1	198806525	0.76	0.43	0.33	3.31e-05	8.94271e-05
chr1	221261630	0.73	0.47	0.26	0.0058	0.007632
chr1	227344035	0.46	0.71	-0.25	0.00348	0.00594259
chr1	227821305	0.67	0.9	-0.23	0.00286	0.00515815
chr1	227821306	0.5	0.79	-0.29	0.00368	0.00615912
chr1	229959374	0.34	0.14	0.2	0.0035	0.00596859
chr1	234287633	0.22	0	0.22	0.00411	0.0063193
chr1	235791592	0.43	0.14	0.29	0.00147	0.00329108
chr1	235898964	0.56	0.3	0.26	0.00706	0.00826584
chr1	236156728	0.2	0.57	-0.37	1.66e-05	4.49104e-05
chr1	236570549	0.35	0.55	-0.2	0.00871	0.00909746
chr1	236676097	0.69	0.32	0.37	7.32e-05	0.000197397
chr1	237621405	0.56	0.14	0.42	4.5e-05	0.000121493
chr1	237621449	0.33	0.1	0.23	0.00327	0.00560267
chr1	237621510	0.42	0.19	0.23	0.0015	0.00335165
chr1	237621516	0.53	0.31	0.22	0.0001	0.000268853
chr1	237621548	0.38	0.18	0.2	0.0012	0.00270038
chr1	237751221	0.41	0.63	-0.22	0.0055	0.00761257
chr1	237751284	0.77	0.36	0.41	4.88e-07	1.32541e-06
chr1	238511508	0.57	0.82	-0.25	0.0071	0.00830497
chr1	238542755	0.7	0.33	0.37	3.84e-06	1.04102e-05
chr1	238583997	0.64	0.93	-0.29	0.00599	0.007632
chr1	238810995	0.62	0.83	-0.21	0.0029	0.00515815
chr1	239220767	0.8	0.59	0.21	0.0081	0.00877639
chr1	240294471	0.27	0.59	-0.32	0.00112	0.00252624
chr1	240310117	0.46	0.25	0.21	0.0045	0.00687979
chr1	240575782	0.91	0.56	0.35	1.02e-05	2.76163e-05
chr1	241573857	0.4	0.17	0.23	0.00131	0.00294078
chr1	248177181	0.61	0.84	-0.23	0.00149	0.0033355
chr1	248177246	0.53	0.8	-0.27	0.000645	0.00170211
chr1	250534635	0.34	0.05	0.29	2.4e-06	6.50953e-06
chr1	250535697	0.57	0.78	-0.21	0.0063	0.00798626
chr1	250602172	0.49	0.74	-0.25	0.0001	0.000268853
chr1	250602221	0.3	0.56	-0.26	0.0069	0.00819639
chr1	250602324	0.83	0.55	0.28	0.0011	0.00248138
chr1	251559089	0.42	0.68	-0.26	0.00996	0.00998538
chr1	251559152	0.56	0.82	-0.26	0.0075	0.00867607
chr1	251750859	0.77	0.48	0.29	0.00165	0.00367767
chr1	251971141	0.81	0.6	0.21	0.004	0.00615912
chr1	252418652	0.86	0.62	0.24	0.00144	0.00322441
chr1	252426069	0.16	0.37	-0.21	0.0053	0.0073542
chr1	252825686	0.57	0.82	-0.25	0.00739	0.00862495
chr1	252825717	0.71	0.91	-0.2	0.0066	0.00819639
chr1	253381486	0.61	0.87	-0.26	0.000436	0.00115804
chr1	253381544	0.82	0.42	0.4	4.08e-07	1.10826e-06
chr1	253457869	0.67	0.36	0.31	0.000293	0.000782831
chr1	253479798	0.37	0	0.37	1.71e-08	4.65198e-08
chr1	254114541	0.07	0.29	-0.22	0.0007	0.00184218
chr1	254188225	0.82	0.42	0.4	5.61e-06	1.52018e-05
chr1	254212192	0.6	0.88	-0.28	0.00637	0.00807403
chr1	254212230	0.53	0.74	-0.21	0.0003	0.000799861
chr1	254734563	0.52	0.18	0.34	1.5e-06	4.07025e-06
chr1	254784599	0.39	0.19	0.2	0.00668	0.00819639
chr1	254784604	0.54	0.32	0.22	0.00841	0.00908624
chr1	254784660	0.41	0.14	0.27	0.000181	0.000485677
chr1	254797845	0.5	0.22	0.28	0.000845	0.00221625
chr1	254810178	0.82	0.33	0.49	4.08e-11	1.11131e-10
chr1	254856063	0.16	0.39	-0.23	0.00809	0.00877266
chr1	254941730	0.61	0.38	0.23	0.0006	0.001584
chr1	254970072	0.93	0.71	0.22	0.00166	0.00369982
chr1	255011784	0.49	0.26	0.23	0.00916	0.00924962
chr1	255070080	0.58	0.21	0.37	9.27e-05	0.000249801
chr1	255552713	0.24	0.45	-0.21	0.0036	0.00612898
chr1	255570387	0.82	0.61	0.21	0.0019	0.0039072
chr1	255984936	0.7	0.45	0.25	0.00228	0.00443521
chr1	256056672	0.87	0.47	0.4	2.13e-05	5.75973e-05
chr1	256740934	0.35	0.57	-0.22	0.0093	0.00937501
chr1	257146235	0.49	0.16	0.33	0.000216	0.000577823
chr1	257520969	0.4	0.14	0.26	0.00389	0.00615912
chr1	257533897	0.58	0.78	-0.2	0.0091	0.00918969
chr1	257533927	0.71	0.93	-0.22	0.00383	0.00615912
chr1	257608566	0.89	0.69	0.2	0.0046	0.00696467
chr1	260944174	0.54	0.3	0.24	0.0099	0.00992596
chr1	261682914	0.43	0.22	0.21	0.0025	0.004836
chr1	261797479	0.4	0.14	0.26	0.000284	0.000758887
chr1	261800264	0.72	0.45	0.27	0.00238	0.00462097
chr1	261816551	0.32	0.1	0.22	0.00291	0.00515815
chr1	261837585	0.36	0.11	0.25	0.0031	0.00532138
chr1	261839412	0.74	0.44	0.3	0.000129	0.000346541
chr1	261851463	0.79	0.53	0.26	0.000175	0.000469633
chr1	261899178	0.65	0.43	0.22	0.00777	0.00867607
chr1	262209921	0.66	0.44	0.22	0.0027	0.00515815
chr1	262438328	0.16	0.43	-0.27	0.0046	0.00696467
chr1	264389759	0.45	0.73	-0.28	0.00035	0.00093252
chr1	264389797	0.39	0.61	-0.22	0.0075	0.00867607
chr1	264904887	0.62	0.41	0.21	0.0062	0.00786855
chr1	265105588	0.09	0.3	-0.21	0.00872	0.00909746
chr1	265161157	0.39	0.19	0.2	0.00225	0.00437734
chr1	265164219	0.18	0.39	-0.21	0.0085	0.00909746
chr1	265165589	0.93	0.69	0.24	0.00426	0.00653978
chr1	265267583	0.77	0.44	0.33	9.69e-06	2.62381e-05
chr1	265300431	0.44	0.19	0.25	0.0099	0.00992596
chr1	265303729	0.76	0.41	0.35	7.57e-06	2.05051e-05
chr1	265307772	0.45	0.78	-0.33	0.00736	0.00859037
chr1	265307782	0.45	0.77	-0.32	0.00763	0.00867607
chr1	265307826	0.3	0.55	-0.25	0.0014	0.00313549
chr1	265307833	0.55	0.77	-0.22	0.0087	0.00909746
chr1	265610050	0.72	0.46	0.26	0.0055	0.00761257
chr1	265610052	0.69	0.47	0.22	0.0021	0.00409459
chr1	265610070	0.64	0.86	-0.22	0.0028	0.00515815
chr1	265634268	0.35	0.59	-0.24	0.00475	0.00696467
chr1	265698733	0.86	0.65	0.21	0.0023	0.00446699
chr1	266075969	0.64	0.43	0.21	0.0028	0.00515815
chr1	266098816	0.62	0.42	0.2	0.0078	0.00867607
chr1	266098821	0.69	0.47	0.22	0.0007	0.00184218
chr1	266098899	0.51	0.29	0.22	0.0022	0.00428102
chr1	266098926	0.41	0.2	0.21	0.0052	0.0072243
chr1	266635698	0.79	0.56	0.23	0.00561	0.007632
chr1	266661390	0.55	0.32	0.23	0.0006	0.001584
chr1	266661397	0.66	0.33	0.33	0.00199	0.0039072
chr1	266661457	0.72	0.42	0.3	0.00417	0.00641054
chr1	266837489	0.54	0.31	0.23	0.00122	0.00274508
chr1	266847260	0.42	0.64	-0.22	0.0098	0.00983489
chr1	266855537	0.63	0.41	0.22	0.00256	0.00495087
chr1	266916772	0.44	0.72	-0.28	0.000368	0.000980253
chr1	266916787	0.29	0.54	-0.25	0.00108	0.00244082
chr1	266916840	0.41	0.64	-0.23	0.00361	0.00614578
chr1	266916859	0.46	0.74	-0.28	0.000342	0.000911325
chr1	266916865	0.33	0.58	-0.25	0.00156	0.00348461
chr1	266916876	0.37	0.66	-0.29	0.000287	0.000766866
chr1	266934203	0.04	0.25	-0.21	4.23e-05	0.00011422
chr1	267005189	0.09	0.36	-0.27	0.0017	0.0037813
chr1	267037010	0.38	0.71	-0.33	0.000326	0.000868878
chr1	267044327	0.5	0.71	-0.21	0.0037	0.00615912
chr1	267044348	0.69	0.89	-0.2	0.0057	0.007632
chr1	267058133	0.64	0.85	-0.21	0.00868	0.00909746
chr1	267074435	0.66	0.38	0.28	0.00189	0.0039072
chr1	267094114	0.76	0.97	-0.21	0.0087	0.00909746
chr1	267094141	0.58	0.31	0.27	0.000879	0.00226121
chr1	267106555	0.19	0.41	-0.22	0.0017	0.0037813
chr1	267106556	0.26	0.72	-0.46	1.45e-05	3.92391e-05
chr1	267131680	0.62	0.84	-0.22	0.0015	0.00335165
chr1	267138377	0.84	0.48	0.36	1.01e-05	2.73461e-05
chr1	267159797	0.38	0.71	-0.33	0.00179	0.0039072
chr1	267181235	0.68	0.42	0.26	0.0085	0.00909746
chr1	267232673	0.46	0.22	0.24	0.0088	0.00909746
chr1	267514189	0.53	0.23	0.3	1.94e-05	5.24691e-05
chr1	267526464	0.66	0.25	0.41	4.65e-06	1.26035e-05
chr1	267551948	0.67	0.88	-0.21	0.0007	0.00184218
chr1	267601548	0.38	0.62	-0.24	0.0028	0.00515815
chr1	267672295	0.08	0.37	-0.29	0.00141	0.00315774
chr1	267672317	0.08	0.29	-0.21	0.0018	0.0039072
chr1	267711155	0.58	0.35	0.23	0.0007	0.00184218
chr1	267728131	0.39	0.19	0.2	0.0081	0.00877639
chr1	267734236	0.49	0.19	0.3	0.000984	0.00226121
chr1	267741808	0.73	0.46	0.27	0.00818	0.00886215
chr1	267752598	0.35	0.14	0.21	0.00196	0.0039072
chr1	267756512	0.48	0.73	-0.25	0.0097	0.00974282
chr1	267911387	0.88	0.6	0.28	0.000152	0.000408105
chr1	267911388	0.9	0.67	0.23	0.000575	0.00152158
chr1	267919473	0.3	0.52	-0.22	0.0014	0.00313549
chr1	267919538	0.44	0.8	-0.36	0.000951	0.00226121
chr1	267931633	0.74	0.49	0.25	0.00946	0.00952711
chr1	267931634	0.81	0.6	0.21	0.001	0.00226121
chr1	268009015	0.44	0.64	-0.2	0.0052	0.0072243
chr1	268018597	0.64	0.38	0.26	0.0081	0.00877639
chr1	268018681	0.67	0.46	0.21	0.0018	0.0039072
chr1	268019628	0.24	0.52	-0.28	0.0008	0.00209906
chr1	268019934	0.41	0.61	-0.2	0.0087	0.00909746
chr1	268031038	0.68	0.39	0.29	1.17e-05	3.16718e-05
chr1	268036490	0.21	0.44	-0.23	0.0058	0.007632
chr1	268036606	0.17	0.45	-0.28	0.000214	0.000572494
chr1	268052343	0.51	0.18	0.33	0.000266	0.000710978
chr1	268119402	0.61	0.37	0.24	0.003	0.00515815
chr1	268203529	0.49	0.28	0.21	0.0022	0.00428102
chr1	268220672	0.68	0.48	0.2	0.0027	0.00515815
chr1	268242995	0.68	0.43	0.25	0.0079	0.00867607
chr1	268244898	0.83	0.6	0.23	0.0016	0.00356714
chr1	268279213	0.76	0.35	0.41	1.34e-05	3.62666e-05
chr1	268304735	0.23	0.6	-0.37	0.000294	0.000785489
chr1	268304767	0.33	0.55	-0.22	0.0062	0.00786855
chr1	268304776	0.33	0.65	-0.32	0.00328	0.00561965
chr1	268310163	0.29	0.52	-0.23	0.0047	0.00696467
chr1	268336729	0.55	0.29	0.26	0.0038	0.00615912
chr1	268351007	0.61	0.85	-0.24	0.00744	0.00867464
chr1	268384028	0.3	0.56	-0.26	0.000701	0.00184479
chr1	268384089	0.15	0.36	-0.21	0.00166	0.00369982
chr1	268391791	0.17	0.42	-0.25	0.000606	0.00159976
chr1	268392733	0.89	0.61	0.28	0.000112	0.000301008
chr1	268442226	0.5	0.23	0.27	0.0038	0.00615912
chr1	268442363	0.56	0.29	0.27	0.00707	0.0082774
chr1	268442390	0.5	0.3	0.2	0.0033	0.005646
chr1	268457227	0.85	0.57	0.28	0.00108	0.00244082
chr1	268567487	0.64	0.85	-0.21	0.0006	0.001584
chr1	268567586	0.62	0.27	0.35	1.05e-05	2.84274e-05
chr1	268571069	0.56	0.21	0.35	6.23e-05	0.000168067
chr1	268676071	0.78	0.52	0.26	0.0042	0.00644841
chr1	268705307	0.62	0.42	0.2	0.0007	0.00184218
chr1	268782672	0.6	0.34	0.26	0.00103	0.00232861
chr1	268835714	0.79	0.34	0.45	2.06e-07	5.59803e-07
chr1	268835776	0.65	0.34	0.31	0.00057	0.00150845
chr1	268835779	0.51	0.74	-0.23	0.00826	0.00894044
chr1	268970387	0.13	0.69	-0.56	4.4e-13	1.19893e-12
chr1	268990986	0.89	0.65	0.24	0.000381	0.00101473
chr1	268990996	0.91	0.67	0.24	0.000398	0.00105982
chr1	268991040	0.95	0.73	0.22	9.81e-05	0.000264314
chr1	268991567	0.93	0.67	0.26	3.58e-05	9.67037e-05
chr1	268991612	0.67	0.36	0.31	0.00017	0.000456254
chr1	268996745	0.86	0.52	0.34	3.92e-05	0.000105867
chr1	268996746	0.86	0.63	0.23	0.00165	0.00367767
chr1	268996793	0.54	0.34	0.2	0.0095	0.00955945
chr1	268998415	0.93	0.71	0.22	0.00185	0.0039072
chr1	268998994	0.62	0.42	0.2	0.0019	0.0039072
chr1	269000221	0.54	0.25	0.29	0.00216	0.00421063
chr1	269000235	0.06	0.33	-0.27	0.000162	0.000434856
chr1	269003347	0.72	0.39	0.33	0.000128	0.000343862
chr1	269091819	0.62	0.4	0.22	0.0044	0.0067364
chr1	269123000	0.48	0.26	0.22	0.009	0.00909746
chr1	269175515	0.45	0.23	0.22	0.00552	0.007632
chr1	269216581	0.85	0.6	0.25	0.00407	0.00626581
chr1	269216672	0.76	0.54	0.22	0.00887	0.00909746
chr1	269308538	0.41	0.18	0.23	0.0009	0.00226121
chr1	269318142	0.6	0.32	0.28	0.00192	0.0039072
chr1	269329317	0.75	0.46	0.29	0.00065	0.00171521
chr1	269329353	0.72	0.42	0.3	0.000794	0.00208786
chr1	269361283	0.58	0.36	0.22	0.001	0.00226121
chr1	269361299	0.74	0.5	0.24	0.00285	0.00515815
chr1	269450684	0.27	0.07	0.2	0.000396	0.00105451
chr1	269492448	0.44	0.22	0.22	0.00336	0.00574749
chr1	269581982	0.46	0.67	-0.21	0.00667	0.00819639
chr1	269582089	0.13	0.34	-0.21	0.000627	0.00165491
chr1	269592962	0.47	0.19	0.28	4.56e-05	0.00012311
chr1	269798927	0.69	0.45	0.24	0.0031	0.00532138
chr1	269823065	0.64	0.39	0.25	0.00275	0.00515815
chr1	269828243	0.53	0.32	0.21	0.0015	0.00335165
chr1	269840369	0.49	0.26	0.23	0.0091	0.00918969
chr1	269857392	0.54	0.8	-0.26	0.00457	0.00696467
chr1	269861534	0.81	0.56	0.25	0.003	0.00515815
chr1	269861821	0.76	0.52	0.24	0.0036	0.00612898
chr1	269895419	0.39	0.6	-0.21	0.0024	0.00465182
chr1	269962657	0.62	0.32	0.3	0.000108	0.000290293
chr1	270022304	0.64	0.36	0.28	0.00331	0.0056629
chr1	270037766	0.45	0.22	0.23	0.0008	0.00209906
chr1	270195232	0.76	0.41	0.35	1.04e-05	2.81572e-05
chr1	270316018	0.71	0.49	0.22	0.00405	0.00623528
chr1	270447858	0.87	0.66	0.21	0.00868	0.00909746
chr1	270470954	0.85	0.27	0.58	1.38e-13	3.76058e-13
chr1	270511613	0.82	0.46	0.36	1.61e-06	4.36849e-06
chr1	270535584	0.41	0.17	0.24	0.0019	0.0039072
chr1	270551187	0.59	0.34	0.25	0.00274	0.00515815
chr1	270681777	0.82	0.57	0.25	4.47e-05	0.000120685
chr1	270696238	0.4	0	0.4	1.71e-09	4.6549e-09
chr1	270697714	0.79	0.55	0.24	0.00429	0.00658534
chr1	270699325	0.64	0.35	0.29	3.02e-05	8.16063e-05
chr1	270875847	0.79	0.59	0.2	0.00238	0.00462097
chr1	270904212	0.56	0.77	-0.21	0.0009	0.00226121
chr1	270904551	0.46	0.66	-0.2	0.0068	0.00819639
chr1	270913964	0.42	0.71	-0.29	0.0047	0.00696467
chr1	270928939	0.35	0.56	-0.21	0.004	0.00615912
chr1	270929137	0.32	0.07	0.25	0.00245	0.00474787
chr1	270932251	0.24	0.49	-0.25	0.000822	0.00215637
chr1	270932258	0.42	0.66	-0.24	0.00159	0.00355104
chr1	270937095	0.93	0.69	0.24	0.0054	0.00748346
chr1	270967506	0.72	0.5	0.22	0.00286	0.00515815
chr1	271088112	0.91	0.69	0.22	0.006	0.007632
chr1	271181758	0.81	0.52	0.29	0.000311	0.00082907
chr1	271214632	0.62	0.85	-0.23	0.00106	0.00239596
chr1	271236796	0.56	0.21	0.35	3.11e-05	8.40339e-05
chr1	271237717	0.73	0.48	0.25	0.00095	0.00226121
chr1	271252366	0.38	0.18	0.2	0.0032	0.00548379
chr1	271252469	0.72	0.48	0.24	0.00613	0.00778832
chr1	271255956	0.62	0.86	-0.24	0.00332	0.00567981
chr1	271276708	0.62	0.38	0.24	0.0076	0.00867607
chr1	271324349	0.47	0.68	-0.21	0.005	0.00696467
chr1	271324356	0.45	0.65	-0.2	0.0091	0.00918969
chr1	271361011	0.67	0.31	0.36	0.00184	0.0039072
chr1	271368238	0	0.2	-0.2	4.25e-06	1.15204e-05
chr1	271382272	0.83	0.6	0.23	0.0091	0.00918969
chr1	271409437	0.82	0.52	0.3	3.78e-06	1.02477e-05
chr1	271415083	0.9	0.55	0.35	0.00308	0.00529455
chr1	271429628	0.47	0.7	-0.23	0.00587	0.007632
chr1	271429630	0.39	0.61	-0.22	0.0001	0.000268853
chr1	271509155	0.77	0.54	0.23	0.000487	0.00129282
chr1	271522079	0.76	1	-0.24	0.00231	0.00448623
chr1	271525708	0.66	0.46	0.2	0.00272	0.00515815
chr1	271525830	0.56	0.34	0.22	0.0048	0.00696467
chr1	271574850	0.7	0.4	0.3	0.00115	0.00259346
chr1	271574862	0.64	0.43	0.21	0.0073	0.00852108
chr1	271574864	0.66	0.43	0.23	0.0055	0.00761257
chr1	271574869	0.66	0.43	0.23	0.0055	0.00761257
chr1	271574877	0.61	0.4	0.21	0.0084	0.0090756
chr1	271574882	0.71	0.47	0.24	0.00844	0.00909746
chr1	271574890	0.74	0.49	0.25	0.00685	0.00819639
chr1	271574897	0.66	0.46	0.2	0.0071	0.00830497
chr1	271574958	0.68	0.43	0.25	0.0083	0.00897593
chr1	271574960	0.61	0.41	0.2	0.0024	0.00465182
chr1	271605518	0.57	0.77	-0.2	0.0006	0.001584
chr1	271617442	0.63	0.84	-0.21	0.00471	0.00696467
chr1	271672687	0.77	0.52	0.25	0.0044	0.0067364
chr1	271681651	0.44	0.15	0.29	0.000287	0.000766866
chr1	271693457	0.57	0.33	0.24	0.00933	0.00940496
chr1	271696902	0.78	0.5	0.28	0.00032	0.000852954
chr1	271766019	0.86	0.55	0.31	0.00629	0.00798163
chr1	271766098	0.77	0.5	0.27	0.0035	0.00596859
chr1	271848742	0.45	0.12	0.33	1.48e-05	4.00492e-05
chr1	271858588	0.61	0.37	0.24	0.0024	0.00465182
chr1	271866086	0.53	0.17	0.36	2.82e-05	7.62141e-05
chr1	271872840	0.76	0.43	0.33	8.53e-05	0.000229916
chr1	272038669	0.69	0.39	0.3	8.21e-05	0.000221318
chr1	272144801	0.71	0.47	0.24	0.0015	0.00335165
chr1	272189352	0.6	0.39	0.21	0.0049	0.00696467
chr1	272234160	0.54	0.33	0.21	0.0057	0.007632
chr1	272337453	0.54	0.27	0.27	0.00433	0.00663829
chr1	272338361	0.67	0.45	0.22	0.0036	0.00612898
chr1	272339373	0.33	0.56	-0.23	0.0054	0.00748346
chr1	272379657	0.33	0.12	0.21	0.001	0.00226121
chr1	272379754	0.33	0.12	0.21	0.0016	0.00356714
chr1	272463484	0.78	0.36	0.42	7.04e-05	0.000189867
chr1	272486605	0.72	0.23	0.49	1.9e-06	5.15458e-06
chr1	272488238	0.58	0.35	0.23	0.00699	0.00819639
chr1	272510083	0.57	0.29	0.28	0.00187	0.0039072
chr1	272511360	0.54	0.78	-0.24	0.0021	0.00409459
chr1	272511499	0.62	0.86	-0.24	0.00955	0.00960921
chr1	272521055	0.75	0.53	0.22	0.0068	0.00819639
chr1	272521062	0.69	0.47	0.22	0.0022	0.00428102
chr1	272521144	0.57	0.27	0.3	0.00253	0.00489347
chr1	272553955	0.61	0.3	0.31	4.93e-05	0.000133072
chr1	272571688	0.56	0.27	0.29	0.00172	0.00382543
chr1	272583498	0.88	0.58	0.3	0.000538	0.00142424
chr1	272611651	0.69	0.16	0.53	5.31e-08	1.44394e-07
chr1	272666658	0.79	0.43	0.36	1.02e-05	2.76163e-05
chr1	272755794	0.89	0.55	0.34	0.00092	0.00226121
chr1	272764084	0.6	0.81	-0.21	0.0032	0.00548379
chr1	272764118	0.72	0.51	0.21	0.0038	0.00615912
chr1	272766493	0.25	0.45	-0.2	0.0062	0.00786855
chr1	272769628	0.22	0.46	-0.24	0.001	0.00226121
chr1	272779618	0.96	0.61	0.35	3.11e-06	8.43301e-06
chr1	272797538	0.34	0.13	0.21	0.000734	0.00193104
chr1	272798616	0.21	0.47	-0.26	0.0055	0.00761257
chr1	272798659	0.61	0.84	-0.23	0.0098	0.00983489
chr1	272798678	0.5	0.71	-0.21	0.0021	0.00409459
chr1	272809511	0.58	0.31	0.27	0.000128	0.000343862
chr1	272844848	0.75	0.48	0.27	0.00384	0.00615912
chr1	272844927	0.5	0.82	-0.32	0.00129	0.00290138
chr1	272886698	0.77	0.28	0.49	3.36e-10	9.14936e-10
chr1	272887217	0.88	0.61	0.27	0.00206	0.00402338
chr1	272936946	0.48	0.2	0.28	0.000106	0.00028493
chr1	272976673	0.75	0.47	0.28	0.00895	0.00909746
chr1	272976685	0.9	0.69	0.21	0.0041	0.00630407
chr1	272981022	0.78	0.52	0.26	0.004	0.00615912
chr1	272993173	0.66	0.4	0.26	0.0002	0.000535168
chr1	273009084	0.53	0.89	-0.36	0.000131	0.000351894
chr1	273011766	0.71	0.48	0.23	0.00635	0.00804894
chr1	273012578	0.76	0.55	0.21	0.0015	0.00335165
chr1	273012663	0.64	0.32	0.32	9.34e-05	0.000251682
chr1	273029215	0.51	0.73	-0.22	0.0033	0.005646
chr1	273032118	0.11	0.42	-0.31	0.00116	0.00261582
chr1	273032137	0.11	0.33	-0.22	0.0023	0.00446699
chr1	273037687	0.82	0.5	0.32	0.000569	0.00150582
chr1	273037781	0.74	0.5	0.24	0.004	0.00615912
chr1	273044497	0.25	0.62	-0.37	0.00282	0.00515815
chr1	273076945	0.58	0.29	0.29	0.000195	0.000523103
chr1	273086995	0.49	0.24	0.25	0.000783	0.00205916
chr1	273119281	0.15	0.37	-0.22	0.00339	0.00579832
chr1	273124623	0.63	0.41	0.22	0.001	0.00226121
chr1	273125939	0.85	0.55	0.3	0.00116	0.00261582
chr1	273129059	0.54	0.33	0.21	0.0076	0.00867607
chr1	273129062	0.54	0.33	0.21	0.0076	0.00867607
chr1	273153797	0.88	0.46	0.42	4.35e-07	1.18156e-06
chr1	273159220	0.5	0.25	0.25	0.00147	0.00329108
chr1	273159685	0.51	0.72	-0.21	0.0019	0.0039072
chr1	273168286	0.77	0.57	0.2	0.007	0.00819639
chr1	273178990	0.77	0.42	0.35	0.00596	0.007632
chr1	273199164	0.41	0.68	-0.27	0.0031	0.00532138
chr1	273205232	0.5	0.19	0.31	7.57e-05	0.000204115
chr1	273208710	0.77	0.49	0.28	0.00243	0.00470942
chr1	273236800	0.7	0.4	0.3	0.000157	0.000421485
chr1	273253732	0.18	0.38	-0.2	0.0089	0.00909746
chr1	273254526	0.91	0.67	0.24	0.00323	0.00553472
chr1	273259771	0.52	0.75	-0.23	0.0017	0.0037813
chr1	273274650	0.56	0.29	0.27	0.00454	0.00694031
chr1	273278388	0.39	0.62	-0.23	0.008	0.00867607
chr1	273344100	0.47	0.18	0.29	7.15e-06	1.93687e-05
chr1	273346823	0.77	0.53	0.24	0.00538	0.0074641
chr1	273357847	0.75	0.54	0.21	0.0082	0.00887622
chr1	273368485	0.76	0.44	0.32	0.00027	0.000721627
chr1	273371741	0.72	0.49	0.23	0.0093	0.00937501
chr1	273371786	0.71	0.49	0.22	0.0005	0.00132419
chr1	273376868	0.81	0.49	0.32	0.000176	0.000472307
chr1	273378474	0.47	0.26	0.21	0.0043	0.00659275
chr1	273392658	0.43	0.68	-0.25	0.0052	0.0072243
chr1	273394508	0.65	0.43	0.22	0.00296	0.00515815
chr1	273395216	0.91	0.61	0.3	4.38e-05	0.000118261
chr1	273402293	0.61	0.36	0.25	0.000485	0.00128755
chr1	273402302	0.78	0.55	0.23	0.00529	0.00734805
chr1	273414876	0.56	0.32	0.24	0.0049	0.00696467
chr1	273438785	0.73	0.5	0.23	0.00411	0.0063193
chr1	273445731	0.16	0.47	-0.31	0.000988	0.00226121
chr1	273459113	0.47	0.73	-0.26	0.0066	0.00819639
chr1	273459128	0.61	0.92	-0.31	0.00118	0.00266066
chr1	273459161	0.37	0.65	-0.28	0.0061	0.0077506
chr1	273460779	0.49	0.25	0.24	0.000211	0.000564496
chr1	273477347	0.29	0.56	-0.27	0.00467	0.00696467
chr1	273483018	0.56	0.34	0.22	0.0017	0.0037813
chr1	273499881	0.53	0.33	0.2	0.00129	0.00290138
chr1	273505231	0.8	0.59	0.21	0.0011	0.00248138
chr1	273505286	0.78	0.55	0.23	0.002	0.0039072
chr1	273505293	0.78	0.51	0.27	0.00465	0.00696467
chr1	273507134	0.96	0.45	0.51	1.53e-11	4.16788e-11
chr1	273509204	0.61	0.38	0.23	0.0066	0.00819639
chr1	273511505	0.65	0.26	0.39	2.15e-05	5.81376e-05
chr1	273517419	0.68	0.48	0.2	0	0
chr1	273517629	0.78	0.53	0.25	0.0042	0.00644841
chr1	273517647	0.79	0.54	0.25	0.0053	0.0073542
chr1	273518671	0.7	0.49	0.21	0.0009	0.00226121
chr1	273518756	0.65	0.9	-0.25	5.35e-05	0.000144383
chr1	273518757	0.61	0.82	-0.21	0.0084	0.0090756
chr1	273518762	0.68	0.42	0.26	0.0038	0.00615912
chr1	273520258	0.58	0.79	-0.21	0.0011	0.00248138
chr1	273536148	0.57	0.2	0.37	0.000125	0.000335831
chr1	273536225	0.71	0.5	0.21	0.0068	0.00819639
chr1	273553803	0.79	0.59	0.2	0.00332	0.00567981
chr1	273556277	0.27	0.5	-0.23	0.0015	0.00335165
chr1	273556906	0.69	0.33	0.36	7.43e-07	2.01739e-06
chr1	273564826	0.96	0.75	0.21	0.000989	0.00226121
chr1	273571368	0.72	0.96	-0.24	1.78e-05	4.81515e-05
chr1	273586864	0.49	0.29	0.2	0.0022	0.00428102
chr1	273586893	0.52	0.16	0.36	0.000118	0.000317084
chr1	273607658	0.64	0.23	0.41	4.84e-09	1.31718e-08
chr1	273609325	0.36	0.71	-0.35	1.35e-05	3.65368e-05
chr1	273609351	0.64	0.94	-0.3	1.38e-06	3.74492e-06
chr1	273609435	0.66	0.36	0.3	4.22e-05	0.000113951
chr1	273610674	0.63	0.42	0.21	0.00407	0.00626581
chr1	273610828	0.51	0.8	-0.29	0.00162	0.00361137
chr1	273610829	0.48	0.86	-0.38	1.05e-05	2.84274e-05
chr1	273612932	0.31	0.11	0.2	0.00127	0.00285678
chr1	273612961	0.32	0.08	0.24	9.36e-05	0.000252219
chr1	273617700	0.61	0.92	-0.31	0.000543	0.00143738
chr1	273621173	0.42	0.21	0.21	0.0001	0.000268853
chr1	273621225	0.5	0.23	0.27	0.00596	0.007632
chr1	273627532	0.44	0.09	0.35	3.88e-07	1.05397e-06
chr1	273652861	0.44	0.23	0.21	0.00903	0.00912741
chr1	273652919	0.56	0.77	-0.21	0.0047	0.00696467
chr1	273652953	0.67	0.91	-0.24	0.0057	0.007632
chr1	273658528	0.32	0.56	-0.24	0.00398	0.00615912
chr1	273659663	0.61	0.24	0.37	1.92e-06	5.20874e-06
chr1	273660055	0.71	0.43	0.28	0.000721	0.00189704
chr1	273665004	0.65	0.25	0.4	5.97e-07	1.62122e-06
chr1	273667527	0.52	0.3	0.22	0.0068	0.00819639
chr1	273667535	0.54	0.34	0.2	0.009	0.00909746
chr1	273667612	0.56	0.33	0.23	0.0064	0.0081032
chr1	273670949	0.52	0.26	0.26	4.07e-05	0.00010991
chr1	273706950	0.43	0.15	0.28	8.38e-06	2.26961e-05
chr1	273707485	0.81	0.61	0.2	0.005	0.00696467
chr1	273713050	0.46	0.26	0.2	0.0053	0.0073542
chr1	273713056	0.64	0.37	0.27	0.0028	0.00515815
chr1	273713674	0.28	0.08	0.2	0.0068	0.00819639
chr1	273716358	0.24	0.02	0.22	0.00248	0.00480542
chr1	273716983	0.6	0.89	-0.29	3.88e-05	0.000104789
chr1	273717067	0.41	0.66	-0.25	0.00174	0.00386952
chr1	273724462	0.56	0.85	-0.29	0.000849	0.00222663
chr1	273733241	0.29	0.07	0.22	0.000113	0.000303687
chr1	273733264	0.31	0.08	0.23	0.000213	0.000569827
chr1	273736400	0.46	0.21	0.25	0.000423	0.00112368
chr1	273737263	0.29	0.49	-0.2	0.0086	0.00909746
chr1	273737318	0.38	0.14	0.24	0.00237	0.00460168
chr1	273739466	0.33	0.6	-0.27	0.00042	0.00111574
chr1	273748017	0.44	0.16	0.28	7.19e-06	1.94769e-05
chr1	273749961	0.7	0.43	0.27	0.00518	0.00720512
chr1	273768897	0.6	0.81	-0.21	0.0055	0.00761257
chr1	273770803	0.69	0.47	0.22	0.0061	0.0077506
chr1	273770832	0.7	0.3	0.4	2.68e-06	7.26818e-06
chr1	273776270	0.56	0.92	-0.36	1.19e-05	3.22125e-05
chr1	273780390	0.85	0.64	0.21	0.0006	0.001584
chr1	273782062	0.37	0.6	-0.23	0.00953	0.00958927
chr1	273789342	0.5	0.77	-0.27	0.000473	0.00125583
chr1	273789343	0.61	0.83	-0.22	0.00747	0.00867607
chr1	273790005	0.62	0.85	-0.23	0.0038	0.00615912
chr1	273790075	0.78	1	-0.22	0.000364	0.000969647
chr1	273799063	0.67	0.97	-0.3	0.000483	0.00128226
chr1	273811331	0.81	0.59	0.22	0.0091	0.00918969
chr1	273814832	0.35	0.58	-0.23	0.0022	0.00428102
chr1	273827340	0.67	0.44	0.23	0.00363	0.00615912
chr1	273827457	0.94	0.49	0.45	1.24e-07	3.37057e-07
chr1	273839040	0.44	0.18	0.26	0.00053	0.00140316
chr1	273839041	0.54	0.23	0.31	0.00342	0.00584108
chr1	273839679	0.56	0.32	0.24	0.0096	0.0096515
chr1	273847957	0.36	0.61	-0.25	0.0011	0.00248138
chr1	273847960	0.53	0.86	-0.33	0.000963	0.00226121
chr1	273851121	0.78	0.55	0.23	0.00492	0.00696467
chr1	273868116	0.38	0.63	-0.25	0.00481	0.00696467
chr1	273868149	0.4	0.61	-0.21	0.0087	0.00909746
chr1	273874639	0.28	0.53	-0.25	0.00947	0.00953706
chr1	273874641	0.48	0.72	-0.24	0.0023	0.00446699
chr1	273874644	0.59	0.86	-0.27	0.00311	0.00533839
chr1	273874705	0.49	0.71	-0.22	0.0013	0.00291849
chr1	273875942	0.7	0.4	0.3	0.00315	0.00540642
chr1	273877387	0.83	0.62	0.21	0.0018	0.0039072
chr1	273889643	0.6	0.35	0.25	0.0094	0.00946738
chr1	273930140	0.81	0.52	0.29	0.00247	0.0047862
chr1	273938034	0.47	0.67	-0.2	0.0054	0.00748346
chr1	273960167	0.87	0.59	0.28	0.000886	0.00226121
chr1	273971882	0.54	0.83	-0.29	0.00077	0.00202515
chr1	273975565	0.74	0.5	0.24	0.00506	0.00704742
chr1	273979442	0.58	0.23	0.35	6.38e-06	1.72855e-05
chr1	273979537	0.65	0.33	0.32	0.00024	0.000641773
chr1	273982257	0.33	0.59	-0.26	0.0056	0.007632
chr1	273983326	0.86	0.49	0.37	4.96e-06	1.34428e-05
chr1	273983423	0.53	0.33	0.2	0.00415	0.00638012
chr1	273988827	0.48	0.15	0.33	4.07e-05	0.00010991
chr1	274012221	0.52	0.25	0.27	0.00123	0.0027674
chr1	274012231	0.46	0.25	0.21	0.0007	0.00184218
chr1	274012355	0.81	0.55	0.26	0.00317	0.00544049
chr1	274012379	0.77	0.57	0.2	0.0072	0.00841291
chr1	274033374	0.82	0.49	0.33	8.82e-06	2.3886e-05
chr1	274081038	0.92	0.69	0.23	0.00431	0.00660794
chr1	274090506	0.58	0.37	0.21	0.0025	0.004836
chr1	274091636	0.76	0.53	0.23	0.00095	0.00226121
chr1	274110051	0.88	0.61	0.27	0.000299	0.000798789
chr1	274118706	0.76	0.47	0.29	0.000636	0.00167853
chr1	274118771	0.73	0.51	0.22	0.0008	0.00209906
chr1	274124136	0.92	0.69	0.23	0.00461	0.00696467
chr1	274176320	0.31	0.09	0.22	0.000331	0.000882141
chr1	274186356	0.52	0.76	-0.24	0.0063	0.00798626
chr1	274206759	0.76	0.52	0.24	0.0019	0.0039072
chr1	274216922	0.27	0.54	-0.27	0.0017	0.0037813
chr1	274245964	0.06	0.26	-0.2	0.00889	0.00909746
chr1	274245979	0.24	0.47	-0.23	0.0059	0.007632
chr1	274245991	0.24	0.46	-0.22	0.0079	0.00867607
chr1	274246002	0.12	0.32	-0.2	0.0076	0.00867607
chr1	274256330	0.53	0.3	0.23	0.000897	0.00226121
chr1	274259977	0.82	0.6	0.22	9.23e-05	0.000248728
chr1	274260718	0.79	0.59	0.2	0.0088	0.00909746
chr1	274265589	0.4	0.11	0.29	0.00327	0.00560267
chr1	274265646	0.79	0.58	0.21	0.0079	0.00867607
chr1	274268195	0.56	0.29	0.27	0.000914	0.00226121
chr1	274268892	0.84	0.58	0.26	0.00304	0.00522638
chr1	274270710	0.73	0.48	0.25	0.0053	0.0073542
chr1	274271141	0.84	0.47	0.37	2.14e-06	5.80495e-06
chr1	274275169	0.81	0.58	0.23	0.00776	0.00867607
chr1	274277467	0.86	0.64	0.22	0.00219	0.00426866
chr1	274291142	0.55	0.35	0.2	0.0086	0.00909746
chr1	274292459	0.33	0.13	0.2	0.001	0.00226121
chr1	274293263	0.3	0.04	0.26	0.000278	0.000742916
chr1	274293268	0.1	0.33	-0.23	0.0023	0.00446699
chr1	274307718	0.8	0.48	0.32	0.000491	0.00130337
chr1	274307819	0.81	0.35	0.46	5.41e-09	1.47225e-08
chr10	381529	0.72	0.21	0.51	4.83e-10	1.31513e-09
chr10	546224	0.81	0.61	0.2	0.0067	0.00819639
chr10	546279	0.52	0.26	0.26	0.0091	0.00918969
chr10	562800	0.89	0.69	0.2	0.0006	0.001584
chr10	828306	0.5	0.76	-0.26	0.00352	0.00600242
chr10	982334	0.69	0.92	-0.23	0.00251	0.00485519
chr10	1022107	0.79	0.37	0.42	5.96e-06	1.61489e-05
chr10	1319523	0.97	0.75	0.22	0.0026	0.00501972
chr10	4352118	0.57	0.25	0.32	0.00805	0.00872975
chr10	5852118	0.49	0.27	0.22	0.00902	0.00911743
chr10	5871256	0.62	0.28	0.34	1.97e-06	5.34428e-06
chr10	6110724	0.82	0.31	0.51	3.68e-06	9.97682e-06
chr10	6796926	0.86	0.39	0.47	6.48e-10	1.76432e-09
chr10	7224626	0.64	0.9	-0.26	0.0012	0.00270038
chr10	7367860	0.3	0.05	0.25	0.00105	0.0023735
chr10	7636247	0.63	0.35	0.28	0.000195	0.000523103
chr10	8225400	0.92	0.72	0.2	0.00527	0.00732056
chr10	8314152	0.75	0.44	0.31	0.000459	0.00121882
chr10	9109193	0.49	0.21	0.28	0.00143	0.00320219
chr10	9206878	0.45	0.66	-0.21	0.0024	0.00465182
chr10	9206908	0.51	0.77	-0.26	0.00236	0.00458245
chr10	9308240	0.37	0.66	-0.29	0.00687	0.00819639
chr10	9308267	0.44	0.74	-0.3	0.00621	0.0078811
chr10	9524911	0.7	0.36	0.34	2.67e-06	7.2411e-06
chr10	9539472	0.54	0.78	-0.24	0.0064	0.0081032
chr10	9558942	0.73	0.37	0.36	0.000118	0.000317084
chr10	9712123	0.61	0.94	-0.33	0.000516	0.00136631
chr10	9742157	0.73	0.51	0.22	0.00734	0.00856726
chr10	9802082	0.73	0.48	0.25	0.00881	0.00909746
chr10	9878061	0.76	0.24	0.52	4.88e-09	1.32805e-08
chr10	9903012	0.48	0.26	0.22	0.00786	0.00867607
chr10	9903030	0.5	0.26	0.24	0.00457	0.00696467
chr10	9903039	0.49	0.26	0.23	0.00753	0.00867607
chr10	10120163	0.26	0.47	-0.21	0.0066	0.00819639
chr10	10203723	0.81	0.38	0.43	5.95e-07	1.6158e-06
chr10	10207401	0.92	0.7	0.22	0.000334	0.000890102
chr10	10261450	0.22	0	0.22	0.0039	0.00615912
chr10	10269403	0.34	0.11	0.23	0.0048	0.00696467
chr10	10269412	0.45	0.07	0.38	4.37e-05	0.000117992
chr10	10269415	0.47	0.05	0.42	4.89e-06	1.32534e-05
chr10	10269421	0.45	0.15	0.3	0.00232	0.00450551
chr10	10269424	0.53	0.17	0.36	0.000366	0.000974951
chr10	10269429	0.45	0.12	0.33	0.000527	0.00139527
chr10	10269442	0.29	0.02	0.27	0.000478	0.00126904
chr10	10269444	0.4	0.07	0.33	0.000122	0.000327799
chr10	10269454	0.46	0.12	0.34	0.000251	0.000671063
chr10	10269460	0.38	0.07	0.31	0.000465	0.00123467
chr10	10269466	0.4	0.12	0.28	0.00188	0.0039072
chr10	10269481	0.24	0.02	0.22	0.00186	0.0039072
chr10	10269495	0.44	0.12	0.32	0.000483	0.00128226
chr10	10269498	0.38	0.02	0.36	8.68e-06	2.35074e-05
chr10	10269536	0.54	0.24	0.3	0.00403	0.00620484
chr10	10269538	0.51	0.24	0.27	0.00826	0.00894044
chr10	10271272	0.71	0.41	0.3	0.00312	0.00535537
chr10	10271280	0.77	0.32	0.45	1.86e-05	5.03106e-05
chr10	10271293	0.55	0.24	0.31	0.00204	0.00398468
chr10	10271335	0.64	0.38	0.26	0.00935	0.00942485
chr10	10271394	0.68	0.37	0.31	0.00227	0.00441589
chr10	10272216	0.46	0.26	0.2	0.0065	0.00819639
chr10	10272229	0.49	0.23	0.26	0.0042	0.00644841
chr10	10272247	0.41	0.19	0.22	0.0001	0.000268853
chr10	10272303	0.46	0.24	0.22	0.0035	0.00596859
chr10	10309940	0.61	0.3	0.31	0.00156	0.00348461
chr10	10309950	0.53	0.3	0.23	0.0067	0.00819639
chr10	10397736	0.67	0.88	-0.21	0.0036	0.00612898
chr10	10544532	0.75	0.47	0.28	0.0046	0.00696467
chr10	10599458	0.6	0.96	-0.36	3.46e-06	9.38105e-06
chr10	11108599	0.2	0.43	-0.23	0.00388	0.00615912
chr10	11120814	0.11	0.58	-0.47	7.24e-06	1.96123e-05
chr10	11234997	0.73	0.49	0.24	0.00727	0.00849383
chr10	11312439	0.52	0.27	0.25	0.0086	0.00909746
chr10	11325635	0.89	0.55	0.34	5.34e-05	0.000144114
chr10	11389042	0.77	0.53	0.24	6e-05	0.000161878
chr10	11389054	0.54	0.77	-0.23	0.00222	0.00431955
chr10	11389547	0.7	0.41	0.29	0.00659	0.00819639
chr10	11389673	0.62	0.42	0.2	0.001	0.00226121
chr10	11390404	0.85	0.62	0.23	0.0048	0.00696467
chr10	11518159	0.64	0.32	0.32	0.00067	0.00176767
chr10	11731639	0.74	0.42	0.32	0.000588	0.00155578
chr10	11842738	0.86	0.54	0.32	0.000273	0.000729615
chr10	11885130	0.58	0.3	0.28	0.0047	0.00696467
chr10	11885216	0.68	0.28	0.4	4.51e-06	1.22245e-05
chr10	12932574	0.49	0.7	-0.21	0.00377	0.00615912
chr10	13413299	0.06	0.67	-0.61	3.78e-22	1.04114e-21
chr10	13432727	0.67	0.31	0.36	0.0063	0.00798626
chr10	13432826	0.59	0.34	0.25	0.0047	0.00696467
chr10	13434114	0	0.21	-0.21	0.000139	0.00037331
chr10	13689583	0.42	0.67	-0.25	0.00209	0.00408147
chr10	13689673	0.84	0.56	0.28	0.000218	0.000583146
chr10	13689836	0.71	0.45	0.26	0.00698	0.00819639
chr10	13785736	0.93	0.73	0.2	0.0007	0.00184218
chr10	13818625	0.84	0.48	0.36	9.76e-09	2.65563e-08
chr10	14269620	0.66	0.46	0.2	0.0082	0.00887622
chr10	14417928	0.31	0.52	-0.21	0.0027	0.00515815
chr10	14541764	0.68	0.23	0.45	1.95e-05	5.27387e-05
chr10	14654268	0.61	0.28	0.33	0.000354	0.000943132
chr10	15945085	0.28	0.03	0.25	0.00463	0.00696467
chr10	15945138	0.41	0.2	0.21	0.0002	0.000535168
chr10	16028155	0.37	0.13	0.24	0.0026	0.00501972
chr10	16059794	0.8	0.49	0.31	0.000413	0.00109725
chr10	16378709	0.7	0.99	-0.29	4.48e-07	1.21684e-06
chr10	16378710	0.6	0.93	-0.33	6.02e-05	0.000162416
chr10	16587570	0.79	0.47	0.32	5.92e-06	1.60406e-05
chr10	17120152	0.54	0.26	0.28	0.000705	0.00185522
chr10	17120209	0.54	0.31	0.23	0.0036	0.00612898
chr10	17120210	0.53	0.28	0.25	0.00373	0.00615912
chr10	17731303	0.9	0.59	0.31	2.1e-06	5.69655e-06
chr10	18192763	0.47	0.85	-0.38	9.62e-06	2.60489e-05
chr10	18193147	0.7	0.49	0.21	0.0043	0.00659275
chr10	18196111	0.57	0.25	0.32	0.00056	0.00148215
chr10	18209259	0.41	0.16	0.25	0.00623	0.00790626
chr10	18209280	0.5	0.28	0.22	0.001	0.00226121
chr10	18209307	0.51	0.23	0.28	0.00217	0.00423
chr10	18209356	0.39	0	0.39	2.65e-08	7.20804e-08
chr10	18209357	0.39	0	0.39	2.55e-05	6.89305e-05
chr10	18690391	0.6	0.39	0.21	0.002	0.0039072
chr10	18690414	0.53	0.33	0.2	0.001	0.00226121
chr10	19153330	0.53	0.33	0.2	0.0078	0.00867607
chr10	19165469	0.73	0.48	0.25	0.00273	0.00515815
chr10	19306361	0.07	0.29	-0.22	1.16e-08	3.15607e-08
chr10	19306371	0.13	0.33	-0.2	2.26e-06	6.13015e-06
chr10	19357454	0.86	0.63	0.23	0.00814	0.00881927
chr10	19399291	0.64	0.42	0.22	0.00968	0.00973091
chr10	19399360	0.6	0.82	-0.22	0.0016	0.00356714
chr10	19403197	0.54	0.81	-0.27	0.000865	0.00226121
chr10	19614470	0.79	0.51	0.28	5.1e-06	1.38217e-05
chr10	19757336	0.63	0.9	-0.27	0.00174	0.00386952
chr10	19837740	0.59	0.92	-0.33	7.98e-05	0.000215136
chr10	20289838	0.64	0.43	0.21	0.0087	0.00909746
chr10	20328347	0.68	0.95	-0.27	3.67e-05	9.91286e-05
chr10	20328361	0.7	0.96	-0.26	7.12e-05	0.000192018
chr10	20495982	0.62	0.9	-0.28	0.0061	0.0077506
chr10	20759814	0.59	0.36	0.23	0.00231	0.00448623
chr10	21209512	0.31	0.59	-0.28	0.00135	0.00302983
chr10	21209603	0.2	0.4	-0.2	0.0062	0.00786855
chr10	21806667	0.91	0.7	0.21	0.000269	0.000718971
chr10	21820345	0.81	0.59	0.22	0.0088	0.00909746
chr10	22716635	0.73	0.38	0.35	0.000182	0.000488354
chr10	22865147	0.44	0.65	-0.21	0.007	0.00819639
chr10	22969853	0.69	0.41	0.28	0.00128	0.00287908
chr10	23255388	0.53	0.82	-0.29	0.00507	0.00706122
chr10	23353016	0.67	1	-0.33	3.26e-06	8.8393e-06
chr10	23421971	0.34	0.55	-0.21	0.0079	0.00867607
chr10	23422789	0.6	0.81	-0.21	0.0016	0.00356714
chr10	23460988	0.9	0.65	0.25	0.0064	0.0081032
chr10	23468157	0.92	0.56	0.36	1.49e-07	4.0498e-07
chr10	23482886	0.51	0.27	0.24	0.00563	0.007632
chr10	23500488	0.61	0.81	-0.2	0.0065	0.00819639
chr10	23504199	0.92	0.71	0.21	0.00581	0.007632
chr10	23571294	0.85	0.61	0.24	0.0084	0.0090756
chr10	23587228	0.93	0.68	0.25	0.000612	0.00161552
chr10	23600552	0.43	0.2	0.23	0.0086	0.00909746
chr10	23600557	0.52	0.2	0.32	0.00367	0.00615912
chr10	23631888	0.48	0.25	0.23	0.00525	0.00729304
chr10	23641716	0.57	0.33	0.24	0.004	0.00615912
chr10	23643367	0.61	0.39	0.22	0.0024	0.00465182
chr10	23645799	0.91	0.63	0.28	0.00111	0.00250382
chr10	23669215	0.8	0.59	0.21	0.0024	0.00465182
chr10	23701325	0.61	0.85	-0.24	0.0081	0.00877639
chr10	23727643	0.82	0.61	0.21	0.00798	0.00867607
chr10	23728080	0.8	0.54	0.26	0.0056	0.007632
chr10	23737047	0.61	0.29	0.32	2.64e-06	7.15986e-06
chr10	23753167	0.82	0.61	0.21	0.0035	0.00596859
chr10	23767497	0.51	0.29	0.22	0.00519	0.00721889
chr10	23779620	0.26	0.47	-0.21	0.0022	0.00428102
chr10	23826827	0.05	0.34	-0.29	0.000926	0.00226121
chr10	23826829	0.07	0.28	-0.21	0.0094	0.00946738
chr10	23877595	0.25	0.05	0.2	0.00649	0.00819639
chr10	23912673	0.6	0.83	-0.23	0.00401	0.00617432
chr10	23912850	0.62	0.38	0.24	0.0037	0.00615912
chr10	23950295	0.47	0.21	0.26	0.001	0.00226121
chr10	23955612	0.62	0.31	0.31	0.000468	0.00124261
chr10	23987347	0.55	0.24	0.31	0.00256	0.00495087
chr10	23993731	0.75	0.5	0.25	0.00482	0.00696467
chr10	24001291	0.41	0.64	-0.23	0.0006	0.001584
chr10	24104208	0.6	0.36	0.24	0.0017	0.0037813
chr10	24341898	0.41	0.68	-0.27	0.00957	0.00962914
chr10	24398120	0.49	0.27	0.22	0.0078	0.00867607
chr10	24398138	0.68	0.48	0.2	0	0
chr10	24402917	0.47	0.26	0.21	0.000269	0.000718971
chr10	24443563	0.67	0.43	0.24	0.0091	0.00918969
chr10	24443645	0.46	0.7	-0.24	0.0015	0.00335165
chr10	24444384	0.23	0.57	-0.34	0.000918	0.00226121
chr10	24557962	0.39	0.61	-0.22	0.0085	0.00909746
chr10	24613038	0.65	0.43	0.22	0.0034	0.00580718
chr10	24633224	0.36	0.57	-0.21	0.0002	0.000535168
chr10	24643945	0.93	0.71	0.22	0.0091	0.00918969
chr10	24721147	0.55	0.77	-0.22	0.0092	0.00928268
chr10	24937486	0.51	0.21	0.3	0.00421	0.00646364
chr10	24942633	0.68	0.43	0.25	0.00353	0.00601931
chr10	24951636	0.51	0.26	0.25	0.00277	0.00515815
chr10	24954142	0.28	0.04	0.24	0.000833	0.00218502
chr10	24974210	0.54	0.3	0.24	0.00455	0.00695546
chr10	25893013	0.64	0.35	0.29	0.0003	0.000799861
chr10	25988652	0.17	0.42	-0.25	0.00379	0.00615912
chr10	26110351	0.46	0.69	-0.23	0.00321	0.00550076
chr10	27078911	0.33	0.08	0.25	0.000484	0.00128491
chr10	27225665	0.44	0.7	-0.26	0.0068	0.00819639
chr10	27726967	0.7	0.25	0.45	2.8e-08	7.61587e-08
chr10	28570112	0.94	0.44	0.5	1.06e-14	2.88888e-14
chr10	29989938	0.97	0.53	0.44	2.17e-09	5.9068e-09
chr10	32190214	0.42	0.63	-0.21	0.0093	0.00937501
chr10	32416537	0.69	0.46	0.23	0.00345	0.00589186
chr10	32887992	0.57	0.32	0.25	0.00372	0.00615912
chr10	35117346	0.49	0.74	-0.25	0.00143	0.00320219
chr10	38677773	0.62	0.28	0.34	0.00162	0.00361137
chr10	39067923	0.22	0.45	-0.23	0.0011	0.00248138
chr10	39067946	0.29	0.64	-0.35	0.000878	0.00226121
chr10	39067948	0.35	0.58	-0.23	0.0044	0.0067364
chr10	39067953	0.43	0.69	-0.26	0.0047	0.00696467
chr10	39117177	0.66	0.42	0.24	0.0092	0.00928268
chr10	39117191	0.4	0.2	0.2	0.002	0.0039072
chr10	39875403	0.21	0.52	-0.31	3.94e-36	1.08538e-35
chr10	39875580	0.59	0.81	-0.22	1.33e-15	3.62499e-15
chr10	40166630	0.89	0.6	0.29	0.000608	0.001605
chr10	40396308	0.36	0.07	0.29	0.00627	0.00795657
chr10	40695060	0.67	0.29	0.38	0.000102	0.000274213
chr10	40695125	0.68	0.33	0.35	0.000454	0.0012056
chr10	40700878	0.34	0.1	0.24	0.00108	0.00244082
chr10	42337308	0.78	0.56	0.22	0.0034	0.00580718
chr10	42419174	0.67	0.92	-0.25	0.00147	0.00329108
chr10	42742077	0.66	0.33	0.33	0.00036	0.000959051
chr10	42742109	0.61	0.31	0.3	0.00155	0.00346249
chr10	43114107	0.39	0.6	-0.21	0.0006	0.001584
chr10	43114164	0.5	0.74	-0.24	0.0028	0.00515815
chr10	43114194	0.14	0.46	-0.32	0.000101	0.000271534
chr10	43157881	0.52	0.92	-0.4	2.65e-05	7.16284e-05
chr10	43157961	0.56	0.92	-0.36	0.00011	0.000295652
chr10	43157965	0.59	0.92	-0.33	0.000438	0.00116333
chr10	43271247	0.52	0.8	-0.28	0.00179	0.0039072
chr10	44983047	0.54	0.27	0.27	0.00356	0.00606993
chr10	45090080	0.91	0.69	0.22	0.0013	0.00291849
chr10	46429995	0.64	0.4	0.24	0.0094	0.00946738
chr10	46598702	0.74	0.48	0.26	0.00282	0.00515815
chr10	48028521	0.52	0.29	0.23	0.00511	0.00710882
chr10	48028612	0.81	0.52	0.29	0.000804	0.00210947
chr10	48028757	0.92	0.72	0.2	0.0005	0.00132419
chr10	48251706	0.4	0.63	-0.23	0.0022	0.00428102
chr10	49148555	0.94	0.73	0.21	0.00966	0.0097111
chr10	50417732	0.62	0.4	0.22	0.0017	0.0037813
chr10	50540803	0.4	0.76	-0.36	0.00138	0.00309665
chr10	50657562	0.84	0.49	0.35	9.49e-06	2.56975e-05
chr10	51912055	0.56	0.34	0.22	0.00385	0.00615912
chr10	53062570	0.79	0.57	0.22	0.00435	0.00666867
chr10	53064825	0.71	0.48	0.23	0.0083	0.00897593
chr10	53416152	0.62	0.41	0.21	0.00701	0.00820796
chr10	54053323	0.65	0.86	-0.21	0.0035	0.00596859
chr10	54072166	0.51	0.85	-0.34	0.000105	0.000282253
chr10	56244449	0.28	0.57	-0.29	0.00861	0.00909746
chr10	56251349	0.3	0.61	-0.31	0.00999	0.01
chr10	56251372	0.43	0.67	-0.24	0.0017	0.0037813
chr10	56251382	0.52	0.83	-0.31	0.00697	0.00819639
chr10	56505311	0.72	0.41	0.31	0.000563	0.00149003
chr10	56766264	0.69	0.46	0.23	0.0025	0.004836
chr10	56911676	0.07	0.33	-0.26	0.000363	0.000966999
chr10	56927467	0.93	0.72	0.21	0.00963	0.00968131
chr10	56929624	0.59	0.21	0.38	4.1e-05	0.000110718
chr10	57086933	0.42	0.65	-0.23	0.0067	0.00819639
chr10	57156255	0.77	0.52	0.25	0.000818	0.00214594
chr10	57324618	0.77	0.45	0.32	0.000192	0.000515079
chr10	57401680	0.63	0.38	0.25	0.0002	0.000535168
chr10	57902171	0.65	0.25	0.4	7.06e-05	0.000190406
chr10	57959165	0.55	0.22	0.33	0.00104	0.00235106
chr10	57959177	0.38	0.14	0.24	0.0038	0.00615912
chr10	57959271	0.61	0.32	0.29	0.00515	0.00716383
chr10	57959273	0.6	0.29	0.31	0.00275	0.00515815
chr10	57959305	0.36	0.08	0.28	0.00253	0.00489347
chr10	58001743	0.38	0.18	0.2	0.0027	0.00515815
chr10	58029281	0.63	0.31	0.32	0.000186	0.000499043
chr10	58054441	0.82	0.57	0.25	0.0091	0.00918969
chr10	58118303	0.78	0.53	0.25	0.0012	0.00270038
chr10	58147064	0.87	0.59	0.28	0.000931	0.00226121
chr10	58271461	0.62	0.21	0.41	0.000254	0.000679052
chr10	58815713	0.83	0.57	0.26	0.000804	0.00210947
chr10	59209234	0.17	0.61	-0.44	2.3e-05	6.21848e-05
chr10	59209243	0.73	0.96	-0.23	0.00148	0.00331328
chr10	59300957	0.65	0.44	0.21	0.0058	0.007632
chr10	59374540	0.6	0.82	-0.22	0.0009	0.00226121
chr10	59394998	0.73	0.94	-0.21	0.00559	0.007632
chr10	59600191	0.33	0.53	-0.2	0.0007	0.00184218
chr10	59791062	0.87	0.56	0.31	0.0005	0.00132419
chr10	59791074	0.92	0.63	0.29	0.000323	0.000860924
chr10	59791083	0.88	0.6	0.28	0.00207	0.00404273
chr10	59833024	0.79	0.25	0.54	1.42e-10	3.86717e-10
chr10	59996347	0.93	0.7	0.23	0.000186	0.000499043
chr10	60013311	0.46	0.25	0.21	0.0083	0.00897593
chr10	60013347	0.51	0.28	0.23	0.0053	0.0073542
chr10	60126523	0.67	0.35	0.32	0.00076	0.00199903
chr10	60356013	0.93	0.73	0.2	0.0064	0.0081032
chr10	60391166	0	0.26	-0.26	4.85e-05	0.00013092
chr10	60425814	0.41	0.68	-0.27	0.00445	0.00681223
chr10	60783367	0.84	0.61	0.23	0.0082	0.00887622
chr10	60802127	0.31	0.09	0.22	0.00882	0.00909746
chr10	60802270	0.77	1	-0.23	0.000386	0.00102799
chr10	60953192	0.79	0.43	0.36	1.89e-05	5.11202e-05
chr10	61218049	0.42	0.63	-0.21	0.0042	0.00644841
chr10	61320614	0.39	0.19	0.2	0.0015	0.00335165
chr10	62649565	0.94	0.73	0.21	0.0093	0.00937501
chr10	63342227	0.43	0.21	0.22	0.00901	0.00910742
chr10	63384904	0.33	0.13	0.2	0.0068	0.00819639
chr10	63452364	0.88	0.66	0.22	0.00976	0.00980247
chr10	63705661	0.56	0.3	0.26	0.00905	0.00914743
chr10	63748443	0.47	0.13	0.34	0.00216	0.00421063
chr10	63751652	0.6	0.32	0.28	0.00372	0.00615912
chr10	63754913	0.94	0.64	0.3	0.000399	0.00106247
chr10	63763072	0.61	0.34	0.27	0.00122	0.00274508
chr10	63764933	0.4	0.19	0.21	0.0079	0.00867607
chr10	63771652	0.31	0.7	-0.39	0.000187	0.000501716
chr10	63771717	0.29	0.54	-0.25	0.0031	0.00532138
chr10	63771740	0.43	0.7	-0.27	0.00912	0.00920965
chr10	63779467	0.88	0.61	0.27	8.88e-05	0.000239326
chr10	63912935	0.57	0.97	-0.4	2.44e-09	6.64159e-09
chr10	63933643	0.62	0.97	-0.35	1.71e-06	4.6396e-06
chr10	63953426	0.52	0.77	-0.25	0.0049	0.00696467
chr10	64039664	0.83	0.42	0.41	1.27e-09	3.45736e-09
chr10	64043607	0.6	0.28	0.32	0.000103	0.000276894
chr10	64050293	0.56	0.91	-0.35	2.88e-08	7.83341e-08
chr10	64050325	0.33	0	0.33	9.69e-11	2.63907e-10
chr10	64050409	0.59	0.93	-0.34	2.16e-07	5.86964e-07
chr10	64056603	0.6	0.24	0.36	4.05e-05	0.000109371
chr10	64075209	0.48	0.93	-0.45	2.09e-05	5.65177e-05
chr10	64091645	0.57	0.86	-0.29	0.00383	0.00615912
chr10	64493520	0.48	0.94	-0.46	9.95e-07	2.70093e-06
chr10	64493553	0.55	0.81	-0.26	0.0074	0.00862852
chr10	64788266	0.81	0.58	0.23	0.00723	0.00844756
chr10	64798966	0.47	0.19	0.28	0.000123	0.000330474
chr10	64809974	0.77	0.51	0.26	0.0012	0.00270038
chr10	64812690	0.59	0.8	-0.21	0.004	0.00615912
chr10	64813063	0.74	0.52	0.22	0.00188	0.0039072
chr10	64813120	0.72	0.92	-0.2	0.00793	0.00867607
chr10	64819750	0.3	0.56	-0.26	0.00939	0.00946474
chr10	64826331	0.69	0.4	0.29	0.00227	0.00441589
chr10	64852672	0.92	0.67	0.25	0.000801	0.00210166
chr10	64852704	0.59	0.31	0.28	0.00415	0.00638012
chr10	64852714	0.6	0.29	0.31	0.00123	0.0027674
chr10	64852767	0.76	0.33	0.43	5.71e-06	1.54724e-05
chr10	64861936	0.93	0.72	0.21	0.0005	0.00132419
chr10	64869428	0.78	0.5	0.28	0.00212	0.00413331
chr10	64869572	0.55	0.78	-0.23	0.001	0.00226121
chr10	64901595	0.68	0.91	-0.23	0.0077	0.00867607
chr10	64904910	0.73	0.25	0.48	2.69e-06	7.29526e-06
chr10	65059297	0.29	0.69	-0.4	0.000195	0.000523103
chr10	65059341	0.76	0.54	0.22	0.0017	0.0037813
chr10	65088934	0.78	0.53	0.25	0.00821	0.00888692
chr10	65093654	0.71	0.32	0.39	2.45e-05	6.62324e-05
chr10	65131799	0.7	0.16	0.54	1.34e-07	3.64226e-07
chr10	65208025	0.71	0.99	-0.28	1.28e-07	3.47923e-07
chr10	65279452	0.42	0.62	-0.2	0.0009	0.00226121
chr10	65286841	0.73	0.47	0.26	0.00465	0.00696467
chr10	65287012	0.59	0.36	0.23	0.00414	0.00636488
chr10	65301634	0.6	0.27	0.33	0.000567	0.00150056
chr10	65318523	0.24	0.44	-0.2	0.0098	0.00983489
chr10	65321519	0.47	0.21	0.26	0.00362	0.00615912
chr10	65321579	0.63	0.41	0.22	0.0096	0.0096515
chr10	65344475	0.69	0.3	0.39	1.06e-05	2.86977e-05
chr10	65357847	0.69	0.39	0.3	2.89e-05	7.81015e-05
chr10	65363563	0.56	0.36	0.2	0	0
chr10	65363665	0.43	0.67	-0.24	0.0066	0.00819639
chr10	65372065	0.37	0.58	-0.21	0.0061	0.0077506
chr10	65400628	0.81	0.58	0.23	0.00638	0.00808661
chr10	65421432	0.62	0.33	0.29	0.00971	0.00975275
chr10	65470737	0.31	0.51	-0.2	0.0023	0.00446699
chr10	65495547	0.72	0.5	0.22	0.0086	0.00909746
chr10	65698468	0.68	0.89	-0.21	0.0045	0.00687979
chr10	65698497	0.37	0.11	0.26	0.00432	0.00662316
chr10	65927342	0.49	0.29	0.2	0.0073	0.00852108
chr10	66000216	0.68	0.36	0.32	0.000783	0.00205916
chr10	66189061	0.61	0.41	0.2	0.009	0.00909746
chr10	66270103	0.84	0.62	0.22	0.00674	0.00819639
chr10	66270113	0.77	0.57	0.2	0.0081	0.00877639
chr10	66660712	0.62	0.84	-0.22	0.00396	0.00615912
chr10	66671876	0.67	1	-0.33	0.000198	0.000531113
chr10	66762423	0.61	0.87	-0.26	0.0043	0.00659275
chr10	66764160	0.83	0.55	0.28	1.4e-05	3.7888e-05
chr10	66785825	0.67	0.42	0.25	0.00174	0.00386952
chr10	66788353	0.54	0.82	-0.28	0.00351	0.00598551
chr10	66793507	0.62	0.94	-0.32	2.2e-05	5.94869e-05
chr10	66823008	0.77	0.53	0.24	0.00231	0.00448623
chr10	66846817	0.67	0.98	-0.31	1.88e-05	5.08506e-05
chr10	66849985	0.75	0.51	0.24	0.00304	0.00522638
chr10	66868970	0.72	0.5	0.22	0.00611	0.00776317
chr10	66870426	0.11	0.34	-0.23	0.000157	0.000421485
chr10	66870499	0.68	0.95	-0.27	0.000195	0.000523103
chr10	66870509	0.62	0.83	-0.21	0.0095	0.00955945
chr10	66872895	0.68	0.41	0.27	0.00099	0.00226121
chr10	66875974	0.08	0.32	-0.24	0.0027	0.00515815
chr10	66881097	0.12	0.52	-0.4	0.00161	0.00358928
chr10	66883876	0.65	0.87	-0.22	0.0019	0.0039072
chr10	66901604	0.6	0.94	-0.34	7.65e-05	0.000206265
chr10	66916230	0.68	0.43	0.25	0.00115	0.00259346
chr10	66922939	0.71	0.44	0.27	0.00365	0.00615912
chr10	66922987	0.54	0.33	0.21	0.0002	0.000535168
chr10	66957956	0.92	0.69	0.23	0.000767	0.00201732
chr10	66977859	0.93	0.69	0.24	0.0052	0.0072243
chr10	67015656	0.74	0.95	-0.21	0.000535	0.00141634
chr10	67015657	0.75	1	-0.25	1.85e-06	5.01906e-06
chr10	67016466	0.77	0.55	0.22	0.000479	0.00127168
chr10	67016548	0.73	0.95	-0.22	0.00059	0.00156104
chr10	67020522	0.74	0.42	0.32	0.000818	0.00214594
chr10	67031179	0.61	0.4	0.21	0.0094	0.00946738
chr10	67109238	0.51	0.24	0.27	0.0007	0.00184218
chr10	67162492	0.4	0.64	-0.24	0.0034	0.00580718
chr10	67162602	0.55	0.83	-0.28	0.00931	0.00938501
chr10	67162653	0.62	0.83	-0.21	0.0078	0.00867607
chr10	67249749	0.67	0.9	-0.23	0.00367	0.00615912
chr10	67350986	0.29	0.06	0.23	0.0026	0.00501972
chr10	67430105	0.63	0.97	-0.34	4.97e-05	0.00013415
chr10	67463373	0.63	0.35	0.28	0.0058	0.007632
chr10	67476577	0.68	0.94	-0.26	0.001	0.00226121
chr10	67824972	0.49	0.21	0.28	0.000945	0.00226121
chr10	67832691	0.73	0.97	-0.24	0.00133	0.00298534
chr10	67832692	0.7	0.96	-0.26	7.79e-05	0.000210028
chr10	67858415	0.52	0.74	-0.22	0.0078	0.00867607
chr10	67886111	0.56	0.12	0.44	7.15e-09	1.94561e-08
chr10	67892847	0.62	0.87	-0.25	0.00197	0.0039072
chr10	67953640	0.46	0.11	0.35	1.6e-07	4.34862e-07
chr10	68048655	0.68	0.48	0.2	0.00836	0.00904016
chr10	68073262	0.8	0.6	0.2	0.0039	0.00615912
chr10	68078403	0.69	0.38	0.31	0.00265	0.0051154
chr10	68103936	0.86	0.58	0.28	4.84e-05	0.000130651
chr10	68103953	0.55	0.32	0.23	0.00239	0.00464024
chr10	68103987	0.75	0.51	0.24	0.00112	0.00252624
chr10	68103991	0.59	0.36	0.23	0.0018	0.0039072
chr10	68123557	0.58	0.3	0.28	7.31e-05	0.000197128
chr10	68125222	0.64	0.9	-0.26	0.000703	0.00185001
chr10	68131027	0.55	0.32	0.23	0.0044	0.0067364
chr10	68131028	0.37	0.59	-0.22	0.0077	0.00867607
chr10	68151492	0.7	0.36	0.34	1.27e-06	3.44666e-06
chr10	68158703	0.29	0	0.29	1.06e-09	2.8858e-09
chr10	68158704	0.21	0	0.21	0.000118	0.000317084
chr10	68180398	0.46	0.22	0.24	0.00874	0.00909746
chr10	68191221	0.68	0.89	-0.21	0.00109	0.0024633
chr10	68201290	0.63	0.89	-0.26	0.000162	0.000434856
chr10	68202904	0.86	0.56	0.3	0.000164	0.000440207
chr10	68203881	0.65	0.32	0.33	0.000244	0.000652425
chr10	68227148	0.77	0.51	0.26	0.00526	0.0073068
chr10	68251882	0.87	0.64	0.23	0.0046	0.00696467
chr10	68263927	0.66	0.17	0.49	1.04e-08	2.82969e-08
chr10	68264355	0.21	0	0.21	0.00129	0.00290138
chr10	68269013	0.49	0.74	-0.25	0.00374	0.00615912
chr10	68289572	0.95	0.47	0.48	5.87e-07	1.5941e-06
chr10	68305655	0.64	0.34	0.3	0.000503	0.00133208
chr10	68325983	0.84	0.52	0.32	0.0044	0.0067364
chr10	68326361	0.92	0.7	0.22	0.0053	0.0073542
chr10	68326512	0.6	0.95	-0.35	0.000119	0.000319762
chr10	68328589	0.71	0.44	0.27	0.00165	0.00367767
chr10	68341906	0.22	0	0.22	0.000331	0.000882141
chr10	68353917	0.28	0	0.28	8.38e-07	2.27511e-06
chr10	68359095	0.73	1	-0.27	1.63e-05	4.41004e-05
chr10	68359584	0.63	0.86	-0.23	0.000539	0.00142687
chr10	68361928	0.56	0.33	0.23	0.0079	0.00867607
chr10	68362454	0.68	0.48	0.2	0.00272	0.00515815
chr10	68368328	0.48	0.7	-0.22	0.00492	0.00696467
chr10	68368341	0.42	0.62	-0.2	0.0028	0.00515815
chr10	68368417	0.43	0.63	-0.2	0.0019	0.0039072
chr10	68372248	0.68	0.89	-0.21	0.0077	0.00867607
chr10	68391461	0.36	0.13	0.23	0.000376	0.00100147
chr10	68391557	0.86	0.55	0.31	1.02e-07	2.77285e-07
chr10	68400305	0.2	0.4	-0.2	0.00539	0.00747779
chr10	68401232	0.36	0.12	0.24	0.00273	0.00515815
chr10	68420057	0.91	0.67	0.24	0.00108	0.00244082
chr10	68425854	0.59	0.37	0.22	0.0018	0.0039072
chr10	68434112	0.56	0.2	0.36	0.000298	0.000796131
chr10	68434319	0.54	0.26	0.28	0.00175	0.00389152
chr10	68435565	0.49	0.85	-0.36	2.03e-05	5.48985e-05
chr10	68438199	0.63	0.34	0.29	0.000717	0.00188657
chr10	68438276	0.75	0.37	0.38	8.24e-05	0.000222123
chr10	68441055	0.79	0.55	0.24	0.0018	0.0039072
chr10	68444463	0.77	0.39	0.38	1.83e-06	4.96488e-06
chr10	68445180	0.68	0.48	0.2	0.0038	0.00615912
chr10	68447454	0.74	0.44	0.3	0.0049	0.00696467
chr10	68454712	0.31	0.07	0.24	0.0013	0.00291849
chr10	68454714	0.28	0.07	0.21	0.0013	0.00291849
chr10	68478064	0.78	0.44	0.34	2.64e-07	7.1731e-07
chr10	68492014	0.77	0.57	0.2	0.0009	0.00226121
chr10	68518966	0.57	0.88	-0.31	0.000138	0.000370633
chr10	68518993	0.56	0.9	-0.34	7.05e-06	1.9098e-05
chr10	68519064	0.62	0.94	-0.32	9.15e-06	2.47781e-05
chr10	68555961	0.58	0.27	0.31	0.00168	0.00374399
chr10	68558708	0.62	0.33	0.29	4.01e-05	0.000108293
chr10	68559420	0.82	0.59	0.23	0.00196	0.0039072
chr10	68599445	0.68	0.89	-0.21	0.00185	0.0039072
chr10	68611815	0.83	0.53	0.3	0.00269	0.00515815
chr10	68611871	0.76	0.47	0.29	0.0016	0.00356714
chr10	68611876	0.5	0.25	0.25	0.0056	0.007632
chr10	68639535	0.63	0.36	0.27	0.00488	0.00696467
chr10	68663484	0.76	0.49	0.27	0.00456	0.00696467
chr10	68702989	0.66	0.94	-0.28	8.47e-05	0.000228305
chr10	68720442	0.71	0.47	0.24	0.0026	0.00501972
chr10	68720495	0.42	0.19	0.23	0.00327	0.00560267
chr10	68756312	0.5	0.8	-0.3	0.00124	0.00278973
chr10	68759475	0.77	0.57	0.2	0.0067	0.00819639
chr10	68769314	0.69	0.38	0.31	0.00481	0.00696467
chr10	68778195	0.84	0.59	0.25	0.00406	0.00625053
chr10	68783652	0.41	0.2	0.21	0.0024	0.00465182
chr10	68823490	0.88	0.66	0.22	0.001	0.00226121
chr10	68823568	0.71	0.98	-0.27	3.54e-06	9.59771e-06
chr10	68961283	0.38	0	0.38	2.85e-06	7.72868e-06
chr10	68966478	0.42	0.66	-0.24	0.000273	0.000729615
chr10	68966532	0.6	0.9	-0.3	3.34e-07	9.0738e-07
chr10	68973249	0.6	0.96	-0.36	2.58e-06	6.99731e-06
chr10	69076510	0.86	0.52	0.34	0.000315	0.000839685
chr10	69134219	0.9	0.57	0.33	3.68e-06	9.97682e-06
chr10	69140947	0.34	0.08	0.26	0.000551	0.00145844
chr11	898	0.89	0.68	0.21	0.008	0.00867607
chr11	7996	0.51	0.28	0.23	0.00343	0.00585801
chr11	18740	0.25	0	0.25	7.79e-08	2.11797e-07
chr11	22892	0.27	0	0.27	8.62e-07	2.34021e-06
chr11	149887	0.8	0.59	0.21	0.00425	0.00652454
chr11	204623	0.47	0.11	0.36	2.18e-05	5.89475e-05
chr11	271502	0.24	0.45	-0.21	0.0016	0.00356714
chr11	271535	0.22	0.45	-0.23	0.0069	0.00819639
chr11	378755	0.26	0	0.26	0.000818	0.00214594
chr11	378756	0.23	0	0.23	0.000465	0.00123467
chr11	378912	0.53	0.33	0.2	0.00744	0.00867464
chr11	462996	0.21	0.48	-0.27	0.000419	0.00111311
chr11	487226	0.89	0.69	0.2	0.00876	0.00909746
chr11	487236	0.86	0.6	0.26	0.00175	0.00389152
chr11	726014	1	0.77	0.23	0.000238	0.000636446
chr11	734691	0.61	0.31	0.3	0.00464	0.00696467
chr11	753396	0.93	0.72	0.21	0.0067	0.00819639
chr11	764989	0.92	0.69	0.23	0.000593	0.00156893
chr11	775547	0.71	0.44	0.27	0.0016	0.00356714
chr11	775555	0.76	0.55	0.21	0.00417	0.00641054
chr11	780252	0.3	0.06	0.24	0.00779	0.00867607
chr11	793777	0.73	0.94	-0.21	0.00351	0.00598551
chr11	793778	0.69	0.93	-0.24	6.18e-05	0.000166722
chr11	836491	0.8	0.57	0.23	0.00928	0.00936259
chr11	855387	0.67	0.32	0.35	2.87e-08	7.80622e-08
chr11	864704	0.59	0.27	0.32	0.000177	0.000474979
chr11	890091	0.65	0.86	-0.21	0.008	0.00867607
chr11	917050	0.91	0.7	0.21	0.00928	0.00936259
chr11	917073	0.73	0.4	0.33	6.3e-06	1.7069e-05
chr11	964265	0.7	0.42	0.28	0.00327	0.00560267
chr11	981167	0.82	0.54	0.28	0.000201	0.000537834
chr11	995640	0.35	0.85	-0.5	3.27e-08	8.89381e-08
chr11	996909	0.69	0.46	0.23	0.00355	0.00605306
chr11	999755	0.72	0.48	0.24	0.0046	0.00696467
chr11	1063359	0.59	0.81	-0.22	0.009	0.00909746
chr11	1132263	0.65	0.32	0.33	4.35e-06	1.17912e-05
chr11	1152997	0.62	0.3	0.32	5.43e-05	0.000146536
chr11	1225745	0.86	0.55	0.31	0.000394	0.00104921
chr11	1243713	0.53	0.77	-0.24	0.0029	0.00515815
chr11	1244491	0.96	0.73	0.23	0.000935	0.00226121
chr11	1249763	0.39	0.19	0.2	0.0082	0.00887622
chr11	1273816	0.66	0.45	0.21	0.0021	0.00409459
chr11	1332184	0.83	0.56	0.27	0.00056	0.00148215
chr11	1332329	0.51	0	0.51	1.9e-08	5.1687e-08
chr11	1593997	0.55	0.26	0.29	0.0062	0.00786855
chr11	1638142	0.67	0.89	-0.22	0.004	0.00615912
chr11	1639574	0.67	0.36	0.31	0.000194	0.000520427
chr11	1651350	0.72	0.34	0.38	0.00119	0.00268305
chr11	1651435	0.59	0.25	0.34	0.00221	0.0043003
chr11	1655393	0.48	0.13	0.35	4.94e-05	0.000133342
chr11	1656420	0.61	0.22	0.39	0.000278	0.000742916
chr11	1696695	0.64	0.29	0.35	6.87e-05	0.000185293
chr11	1699028	0.67	0.9	-0.23	0.00732	0.00854416
chr11	1699077	0.88	0.51	0.37	2.24e-06	6.07593e-06
chr11	1700364	0.73	1	-0.27	3.49e-05	9.42778e-05
chr11	1706567	0.46	0.11	0.35	2.61e-05	7.05493e-05
chr11	1708210	0.58	0.34	0.24	0.00042	0.00111574
chr11	1743104	0.72	0.42	0.3	0.00129	0.00290138
chr11	1758710	0.47	0.24	0.23	0.0016	0.00356714
chr11	1767003	0.69	0.39	0.3	1.67e-06	4.53115e-06
chr11	1822491	0.49	0.28	0.21	0.0012	0.00270038
chr11	1831934	0.54	0.26	0.28	0.00488	0.00696467
chr11	1864021	0.8	0.58	0.22	0.0046	0.00696467
chr11	1864646	0.6	0.82	-0.22	0.0062	0.00786855
chr11	1864801	0.84	0.5	0.34	2.84e-10	7.73357e-10
chr11	1865384	0.45	0.65	-0.2	0.0075	0.00867607
chr11	1870378	0.58	0.29	0.29	0.00319	0.00547446
chr11	1874601	0.34	0.11	0.23	0.0037	0.00615912
chr11	1880856	0.8	0.53	0.27	0.000135	0.000362604
chr11	1881558	0.81	0.31	0.5	2.24e-07	6.08689e-07
chr11	1908712	0.79	0.58	0.21	0.00134	0.00300758
chr11	1908980	0.58	0.25	0.33	0.000493	0.00130866
chr11	1925481	0.53	0.26	0.27	0.0015	0.00335165
chr11	1950554	0.46	0.67	-0.21	0.006	0.007632
chr11	1982342	0.82	0.54	0.28	0.000318	0.000847645
chr11	2007825	0.41	0.14	0.27	0.00682	0.00819639
chr11	2057626	0.51	0.74	-0.23	0.0069	0.00819639
chr11	2156503	0.28	0.51	-0.23	0.0019	0.0039072
chr11	2174382	0.8	0.53	0.27	0.0041	0.00630407
chr11	2183228	0.61	0.41	0.2	0.0074	0.00862852
chr11	2213379	0.56	0.3	0.26	0.000778	0.00204608
chr11	2227834	0.85	0.64	0.21	0.00469	0.00696467
chr11	2335549	0.71	0.44	0.27	0.00608	0.00773272
chr11	2534857	0.67	0.32	0.35	0.000227	0.000607137
chr11	2553458	0.77	0.55	0.22	0.00726	0.00848229
chr11	2559609	0.74	0.49	0.25	0.00257	0.00497004
chr11	2599034	0.72	0.92	-0.2	0.000456	0.0012109
chr11	2599675	0.84	0.45	0.39	2.17e-06	5.88626e-06
chr11	2657052	0.26	0.5	-0.24	0.0009	0.00226121
chr11	2657096	0.12	0.43	-0.31	0.000145	0.000389368
chr11	2657102	0.29	0.49	-0.2	0.0036	0.00612898
chr11	2761006	0.82	0.58	0.24	0.000222	0.00059381
chr11	2770431	0.47	0.73	-0.26	0.00429	0.00658534
chr11	2770529	0.85	0.49	0.36	1.21e-07	3.28905e-07
chr11	2778419	0.79	0.54	0.25	0.000358	0.000953744
chr11	2801070	0.93	0.55	0.38	1.81e-07	4.91901e-07
chr11	2813194	0.77	0.47	0.3	9.75e-05	0.000262702
chr11	2946402	0.26	0.56	-0.3	0.000238	0.000636446
chr11	2946544	0.3	0.67	-0.37	0.000927	0.00226121
chr11	2946556	0.48	0.68	-0.2	0.002	0.0039072
chr11	2946619	0.52	0.85	-0.33	0.00143	0.00320219
chr11	2946624	0.6	0.91	-0.31	0.000903	0.00226121
chr11	2946636	0.41	0.79	-0.38	0.000217	0.000580486
chr11	2989518	0.8	0.57	0.23	0.0077	0.00867607
chr11	3091615	0.58	0.27	0.31	0.00555	0.007632
chr11	3134466	0.91	0.47	0.44	6.1e-06	1.65277e-05
chr11	3139534	0.68	0.46	0.22	0.0062	0.00786855
chr11	3172226	0.73	0.4	0.33	1.49e-05	4.03193e-05
chr11	3192627	0.95	0.74	0.21	0.00565	0.007632
chr11	3280341	0.53	0.31	0.22	0.0018	0.0039072
chr11	3296751	0.49	0.24	0.25	0.00135	0.00302983
chr11	3316015	0.61	0.35	0.26	0.000345	0.000919269
chr11	3340605	0.68	0.36	0.32	0.000418	0.00111046
chr11	3358017	0.94	0.73	0.21	0.00427	0.00655498
chr11	3361159	0.75	0.26	0.49	0.000134	0.000359926
chr11	3393143	0.36	0.08	0.28	4.37e-06	1.18454e-05
chr11	3518925	0.84	0.53	0.31	0.00523	0.00726551
chr11	3518926	0.85	0.51	0.34	3.83e-05	0.000103441
chr11	3536234	0.75	0.97	-0.22	0.00452	0.00691001
chr11	3540272	0.29	0.52	-0.23	0.00584	0.007632
chr11	3559598	0.5	0.25	0.25	0.0025	0.004836
chr11	3748977	0.72	0.49	0.23	0.00625	0.0079314
chr11	3791364	0.47	0.74	-0.27	0.00131	0.00294078
chr11	3798867	0.6	0.37	0.23	0.0034	0.00580718
chr11	3808327	0.91	0.71	0.2	0.00288	0.00515815
chr11	3808349	0.85	0.59	0.26	0.000222	0.00059381
chr11	3808359	0.85	0.61	0.24	0.000889	0.00226121
chr11	3808367	0.85	0.61	0.24	0.000789	0.00207482
chr11	3808379	0.92	0.62	0.3	5.26e-06	1.42547e-05
chr11	3808388	0.91	0.62	0.29	9.13e-06	2.47241e-05
chr11	3808394	0.85	0.6	0.25	0.000746	0.00196242
chr11	3808397	0.86	0.51	0.35	3.05e-06	8.27054e-06
chr11	3808412	0.82	0.58	0.24	0.00181	0.0039072
chr11	3808445	0.88	0.59	0.29	7.51e-05	0.000202503
chr11	3974216	0.97	0.74	0.23	0.00137	0.00307439
chr11	3974248	0.67	0.36	0.31	0.0054	0.00748346
chr11	4138893	0.64	0.88	-0.24	0.00398	0.00615912
chr11	4158874	0.86	0.64	0.22	0.000983	0.00226121
chr11	4162118	0.44	0.82	-0.38	3.95e-05	0.000106675
chr11	4195570	0.72	0.48	0.24	0.00202	0.00394592
chr11	4195606	0.76	0.51	0.25	0.000892	0.00226121
chr11	4203722	0.44	0.12	0.32	0.000218	0.000583146
chr11	4203801	0.55	0.24	0.31	0.00149	0.0033355
chr11	4203840	0.53	0.74	-0.21	0.0009	0.00226121
chr11	4359483	0.89	0.48	0.41	2.15e-06	5.83206e-06
chr11	4362368	0.58	0.37	0.21	0.008	0.00867607
chr11	4362414	0.58	0.32	0.26	0.005	0.00696467
chr11	4364381	0.7	0.9	-0.2	0.00628	0.0079691
chr11	4374164	0.76	0.47	0.29	0.00942	0.00948728
chr11	4464384	0.8	0.58	0.22	0.0024	0.00465182
chr11	4464557	0.64	0.42	0.22	0.0073	0.00852108
chr11	4514600	0.38	0.12	0.26	0.0043	0.00659275
chr11	4515116	0.51	0.28	0.23	0.0053	0.0073542
chr11	4516092	0.88	0.65	0.23	0.00495	0.00696467
chr11	4516127	0.69	0.44	0.25	0.002	0.0039072
chr11	4516152	0.69	0.46	0.23	0.0035	0.00596859
chr11	4540517	0.79	0.52	0.27	0.0015	0.00335165
chr11	4540590	0.6	0.29	0.31	0.0015	0.00335165
chr11	4540595	0.57	0.33	0.24	0.0067	0.00819639
chr11	4543794	0.68	0.44	0.24	0.0075	0.00867607
chr11	4555075	0.51	0.75	-0.24	0.00231	0.00448623
chr11	4555411	0.57	0.82	-0.25	0.00648	0.00819639
chr11	4555444	0.5	0.73	-0.23	0.005	0.00696467
chr11	4560908	0.68	0.89	-0.21	0.0009	0.00226121
chr11	4569254	0.66	0.92	-0.26	0.0042	0.00644841
chr11	4574869	0	0.33	-0.33	1.04e-08	2.82969e-08
chr11	4754334	0.77	0.53	0.24	0.0028	0.00515815
chr11	4760816	0.64	0.43	0.21	0.0078	0.00867607
chr11	4806082	0.46	0.69	-0.23	0.00601	0.00764465
chr11	4806796	0.46	0.17	0.29	0.00989	0.00992411
chr11	4852283	0.61	0.37	0.24	0.0095	0.00955945
chr11	4852292	0.49	0.29	0.2	0.0046	0.00696467
chr11	4852528	0.8	0.6	0.2	0.0033	0.005646
chr11	4964179	0.7	0.38	0.32	0.000167	0.000448232
chr11	5046132	0.74	0.98	-0.24	2.43e-05	6.56926e-05
chr11	5096733	0.64	0.42	0.22	0.0003	0.000799861
chr11	5177775	0.32	0.56	-0.24	0.00273	0.00515815
chr11	5216028	0.68	0.25	0.43	2.47e-06	6.69922e-06
chr11	5244322	0.75	0.54	0.21	0.0066	0.00819639
chr11	5314096	0.42	0.16	0.26	0.00861	0.00909746
chr11	5314199	0.65	0.45	0.2	0.0024	0.00465182
chr11	5325373	0.58	0.28	0.3	0.000113	0.000303687
chr11	5387477	0.79	0.54	0.25	0.0034	0.00580718
chr11	5635886	0.72	0.39	0.33	0.000265	0.000708322
chr11	5656855	0.13	0.37	-0.24	0.00419	0.00644097
chr11	5656961	0.1	0.33	-0.23	0.00278	0.00515815
chr11	5656970	0.06	0.27	-0.21	0.00191	0.0039072
chr11	5656986	0.1	0.34	-0.24	0.00206	0.00402338
chr11	5657679	0.69	0.44	0.25	0.0089	0.00909746
chr11	5694982	0.76	0.31	0.45	6.37e-07	1.72978e-06
chr11	5711259	0.75	0.51	0.24	0.00165	0.00367767
chr11	5718727	0.68	0.89	-0.21	0.0013	0.00291849
chr11	5756458	0.73	0.94	-0.21	0.0062	0.00786855
chr11	5876649	0.5	0.72	-0.22	0.00451	0.00689488
chr11	5916914	0.65	0.31	0.34	6.58e-06	1.78266e-05
chr11	6286670	0.8	0.55	0.25	0.000281	0.000750898
chr11	6401684	0.82	0.56	0.26	0.000668	0.00176242
chr11	6431570	0.66	0.46	0.2	0.0079	0.00867607
chr11	6431584	0.39	0.18	0.21	0.0045	0.00687979
chr11	6534480	0.79	0.37	0.42	1.37e-07	3.72376e-07
chr11	6534647	0.68	0.36	0.32	3.71e-07	1.00782e-06
chr11	6537876	0.63	0.34	0.29	3.02e-06	8.18925e-06
chr11	6579835	0.59	0.26	0.33	0.00194	0.0039072
chr11	6597412	0.7	0.94	-0.24	0.000916	0.00226121
chr11	6607853	0.43	0.63	-0.2	0.0087	0.00909746
chr11	6885040	0.47	0.2	0.27	0.00139	0.00311895
chr11	7085548	0.82	0.59	0.23	0.00785	0.00867607
chr11	7097897	0.4	0.67	-0.27	0.0051	0.00709504
chr11	7108933	0.85	0.49	0.36	8.83e-06	2.39131e-05
chr11	7480669	0.58	0.29	0.29	0.003	0.00515815
chr11	7489324	0.86	0.61	0.25	0.00616	0.00782596
chr11	7545798	0.14	0.34	-0.2	0.0023	0.00446699
chr11	7545807	0.18	0.41	-0.23	0.0061	0.0077506
chr11	7545808	0.17	0.43	-0.26	0.000595	0.0015742
chr11	7545839	0.35	0.6	-0.25	0.00207	0.00404273
chr11	7545898	0.23	0.52	-0.29	0.00611	0.00776317
chr11	7910284	0.88	0.53	0.35	7.92e-05	0.000213523
chr11	7924030	0.69	0.45	0.24	0.00458	0.00696467
chr11	7981767	0.9	0.67	0.23	0.000898	0.00226121
chr11	7981791	0.66	0.88	-0.22	0.00397	0.00615912
chr11	8205869	0.94	0.72	0.22	0.00428	0.00657015
chr11	8403864	0.26	0.56	-0.3	0.000139	0.00037331
chr11	8403881	0.26	0.51	-0.25	0.00164	0.00365561
chr11	8412022	0.6	0.83	-0.23	0.00898	0.00909746
chr11	8412025	0.77	0.56	0.21	0.0012	0.00270038
chr11	8688225	0.66	0.38	0.28	0.00244	0.00472866
chr11	8688347	0.84	0.45	0.39	6.26e-09	1.70349e-08
chr11	8725178	0.25	0.05	0.2	0.0047	0.00696467
chr11	8725180	0.25	0.05	0.2	0.0047	0.00696467
chr11	9427998	0.46	0.24	0.22	0.0054	0.00748346
chr11	9428003	0.57	0.34	0.23	0.0015	0.00335165
chr11	9428063	0.37	0.15	0.22	0.0027	0.00515815
chr11	9507586	0.94	0.73	0.21	0.00954	0.00959928
chr11	9507624	0.94	0.71	0.23	0.00469	0.00696467
chr11	9507639	0.96	0.73	0.23	0.00499	0.00696467
chr11	9524255	0.71	0.48	0.23	0.0053	0.0073542
chr11	9527775	0.42	0.2	0.22	0.0049	0.00696467
chr11	9543421	0.8	0.43	0.37	4.16e-06	1.12768e-05
chr11	9543592	0.78	0.46	0.32	0.00331	0.0056629
chr11	11521042	0.75	0.5	0.25	0.00333	0.00569676
chr11	11521128	0.54	0.32	0.22	0.0044	0.0067364
chr11	11521240	0.37	0.16	0.21	0.0012	0.00270038
chr11	11521336	0.44	0.21	0.23	0.0099	0.00992596
chr11	11954359	0.28	0.59	-0.31	9.89e-05	0.000266465
chr11	12229835	0.93	0.44	0.49	1.09e-06	2.95856e-06
chr11	12229865	0.61	0.32	0.29	0.0095	0.00955945
chr11	12253963	0.47	0.19	0.28	0.00388	0.00615912
chr11	12254007	0.37	0.12	0.25	0.00681	0.00819639
chr11	12925764	0.94	0.69	0.25	0.000102	0.000274213
chr11	14063984	0.89	0.64	0.25	0.00523	0.00726551
chr11	14155382	0.66	0.21	0.45	5.98e-07	1.62394e-06
chr11	14155862	0.93	0.61	0.32	5.28e-09	1.43688e-08
chr11	15052921	0.34	0.58	-0.24	0.0074	0.00862852
chr11	15575466	0.62	0.15	0.47	6.68e-06	1.80971e-05
chr11	15771367	0.53	0.33	0.2	0.0066	0.00819639
chr11	15889921	0.47	0.24	0.23	0.00435	0.00666867
chr11	15889943	0.45	0.2	0.25	0.000858	0.00225004
chr11	16494953	0.71	0.48	0.23	0.0004	0.00106291
[truncated: 15,695 more rows]

## Sheet: Table S4
chr	start	end	average Pre-	average In-	Numbers of CpGs	Diff	pvalue	adjust pvalue
chr1	7454778	7454918	0.8825	0.6713	8	0.2112	0.0004	0.0032836
chr1	101243872	101243978	0.906	0.61	5	0.296	0.008	0.00894023
chr1	131036561	131036688	0.0967	0.3478	9	-0.2511	0.000493	0.0040355
chr1	190936185	190936188	0.6625	0.8775	4	-0.215	0	0
chr1	253457841	253457962	0.4325	0.6875	4	-0.255	0.005	0.00826347
chr1	254781786	254781872	0.4343	0.65	7	-0.2157	0.00115	0.00527945
chr1	261839412	261839519	0.9075	0.7	4	0.2075	0.0083	0.00908241
chr1	271276365	271276454	0.2	0.404	5	-0.204	0.00526	0.00856459
chr1	273115747	273115764	0.505	0.795	4	-0.29	0.00277	0.00730405
chr1	273219412	273219593	0.65	0.365	4	0.285	0.001	0.00461276
chr1	273716285	273716446	0.18	0.3842	19	-0.2042	2.4e-08	2.11256e-07
chr2	841807	841963	0.7275	0.5175	4	0.21	0.009	0.00908241
chr2	2806067	2806151	0.5475	0.7737	8	-0.2262	2.06e-05	0.000177852
chr2	3868863	3868974	0.54	0.3286	7	0.2114	0.0094	0.00946046
chr2	5569678	5569744	0.472	0.682	5	-0.21	0.009	0.00908241
chr2	5871873	5871950	0.3725	0.585	4	-0.2125	0.008	0.00894023
chr2	6517266	6517364	0.67	0.4067	9	0.2633	0.00716	0.00894023
chr2	17172529	17172575	0.4371	0.6714	7	-0.2343	0.00148	0.00635691
chr2	18017002	18017038	0.75	0.5075	4	0.2425	0.009	0.00908241
chr2	44250250	44250360	0.3843	0.6271	7	-0.2428	2.34e-06	2.03973e-05
chr2	87322445	87322500	0.4625	0.67	4	-0.2075	0.003	0.00730405
chr2	136249360	136249522	0.5217	0.7417	6	-0.22	0.006	0.00856459
chr2	143963787	143963940	0.51	0.3	9	0.21	0.00104	0.00479496
chr2	150589216	150589387	0.4838	0.2825	8	0.2013	0.0009	0.00461276
chr2	151449103	151449181	0.6867	0.485	6	0.2017	0.006	0.00856459
chr2	151449451	151449620	0.72	0.51	9	0.21	0.0079	0.00894023
chr3	1222018	1222166	0.4947	0.2711	19	0.2236	2.96e-05	0.000254712
chr3	2129914	2130037	0.4978	0.2517	18	0.2461	4.24e-05	0.000363903
chr3	9508281	9508361	0.695	0.4675	4	0.2275	0.005	0.00826347
chr3	14536633	14536732	0.6775	0.4675	4	0.21	0.004	0.00787128
chr3	23595963	23596057	0.805	0.5425	4	0.2625	0.0025	0.00730405
chr3	33854919	33854975	0.2225	0.4375	4	-0.215	0.005	0.00826347
chr3	41218374	41218439	0.1871	0.4143	7	-0.2272	0.000113	0.000956117
chr3	69511985	69512133	0.249	0.5035	20	-0.2545	1.72e-10	1.52111e-09
chr3	112814528	112814560	0.408	0.624	5	-0.216	0.00577	0.00856459
chr3	118766298	118766396	0.528	0.283	10	0.245	0.000601	0.00461276
chr3	125775487	125775529	0.37	0.596	5	-0.226	0.001	0.00461276
chr3	127610921	127610995	0.665	0.435	4	0.23	0.00926	0.00933175
chr3	131165932	131166026	0.31	0.55	5	-0.24	0.00342	0.00787128
chr3	131167613	131167711	0.2275	0.4425	8	-0.215	0.00177	0.00635691
chr3	131179792	131179916	0.455	0.665	12	-0.21	0.0003	0.00248437
chr3	131536907	131537026	0.595	0.8217	6	-0.2267	0.003	0.00730405
chr4	1292524	1292720	0.238	0.4727	15	-0.2347	0.000754	0.00461276
chr4	1498253	1498324	0.7175	0.495	4	0.2225	0.004	0.00787128
chr4	1604203	1604310	0.1671	0.4414	7	-0.2743	8.62e-07	7.53505e-06
chr4	1774288	1774402	0.58	0.3756	9	0.2044	0.0098	0.00983597
chr4	9038186	9038315	0.8175	0.565	4	0.2525	0.009	0.00908241
chr4	74285922	74286020	0.395	0.665	4	-0.27	0.0035	0.00787128
chr4	109112367	109112484	0.82	0.555	4	0.265	0.003	0.00730405
chr4	126945344	126945490	0.782	0.574	5	0.208	0.00358	0.00787128
chr4	127406678	127406871	0.7675	0.5625	4	0.205	0.006	0.00856459
chr4	129329913	129330097	0.4142	0.6725	12	-0.2583	3.14e-10	2.77521e-09
chr4	130260958	130261039	0.502	0.75	5	-0.248	0.000119	0.00100659
chr5	847960	848090	0.55	0.283	10	0.267	6.2e-05	0.000530813
chr5	1208319	1208453	0.0896	0.4358	24	-0.3462	6.64e-16	5.88807e-15
chr5	1383590	1383710	0.7121	0.4916	19	0.2205	2.91e-05	0.000250465
chr5	1410374	1410534	0.5722	0.7989	9	-0.2267	0.008	0.00894023
chr5	1419346	1419470	0.5867	0.7967	9	-0.21	0.003	0.00730405
chr5	1443494	1443569	0.54	0.76	4	-0.22	0.0051	0.00842074
chr5	2220035	2220050	0.576	0.792	5	-0.216	0.00881	0.00908241
chr5	2294542	2294637	0.142	0.372	5	-0.23	0.004	0.00787128
chr5	2454068	2454161	0.7737	0.5525	8	0.2212	2.79e-05	0.000240227
chr5	2504784	2504839	0.675	0.4525	4	0.2225	0.001	0.00461276
chr5	4749043	4749164	0.7114	0.4886	7	0.2228	0.0038	0.00787128
chr5	6412573	6412716	0.3667	0.6067	12	-0.24	0.0012	0.00549121
chr5	8620024	8620443	0.4368	0.6673	41	-0.2305	6.94e-14	6.15077e-13
chr5	15872268	15872405	0.1957	0.4157	7	-0.22	0.0039	0.00787128
chr5	17364966	17365049	0.2914	0.5986	21	-0.3072	1.28e-10	1.13208e-09
chr5	46962757	46962851	0.9925	0.7175	4	0.275	0.0028	0.00730405
chr5	85145687	85145798	0.5475	0.765	4	-0.2175	0.006	0.00856459
chr6	1217590	1217703	0.4878	0.2689	9	0.2189	0.0049	0.00826347
chr6	1393251	1393346	0.8375	0.57	8	0.2675	1.24e-05	0.000107404
chr6	3249958	3250046	0.6375	0.87	4	-0.2325	0.0027	0.00730405
chr6	3704865	3705054	0.616	0.401	10	0.215	0.0099	0.0099281
chr6	8248275	8248358	0.3817	0.66	6	-0.2783	1.48e-05	0.000128085
chr6	8515442	8515513	0.915	0.715	4	0.2	0.009	0.00908241
chr6	9574172	9574298	0.468	0.668	5	-0.2	0.0044	0.00826347
chr6	13716659	13716732	0.314	0.524	5	-0.21	0.0017	0.00635691
chr6	28286641	28286719	0.244	0.484	5	-0.24	0.0025	0.00730405
chr6	41418850	41418987	0.5278	0.7689	9	-0.2411	0.00261	0.00730405
chr6	41933496	41933602	0.602	0.302	5	0.3	0.0047	0.00826347
chr6	42712241	42712359	0.58	0.88	6	-0.3	0.00172	0.00635691
chr6	48132933	48133099	0.411	0.629	10	-0.218	0.00183	0.00635691
chr6	54262937	54263036	0.3614	0.6143	7	-0.2529	0.0016	0.00635691
chr6	56402499	56402593	0.3809	0.17	11	0.2109	2.69e-05	0.000231686
chr6	59735779	59735871	0.463	0.834	10	-0.371	1.14e-10	1.00833e-09
chr6	59799473	59799543	0.5575	0.77	4	-0.2125	0.002	0.00635691
chr6	72474336	72474446	0.744	0.476	5	0.268	0.00836	0.00908241
chr6	80392355	80392452	0.5475	0.32	4	0.2275	0.000827	0.00461276
chr6	88184478	88184591	0.275	0.495	6	-0.22	0.0015	0.00635691
chr6	110177249	110177324	0.3375	0.545	4	-0.2075	0.009	0.00908241
chr6	121120703	121120780	0.4525	0.2475	4	0.205	0.0054	0.00856459
chr6	157850786	157850835	0.305	0.5575	4	-0.2525	0.00837	0.00908241
chr6	169856098	169856188	0.4075	0.655	4	-0.2475	0.007	0.00876624
chr7	2309563	2309792	0.3297	0.5465	40	-0.2168	1.14e-07	1.0007e-06
chr7	10868060	10868089	0.23	0.546	5	-0.316	0.00103	0.00474962
chr7	27364112	27364238	0.27	0.5067	6	-0.2367	0.000775	0.00461276
chr7	91187403	91187535	0.497	0.721	10	-0.224	0.001	0.00461276
chr7	112349110	112349272	0.3733	0.58	6	-0.2067	0.0034	0.00787128
chr7	114089996	114090052	0.845	0.4775	4	0.3675	0.0035	0.00787128
chr7	121081033	121081190	0.41	0.67	6	-0.26	0.004	0.00787128
chr8	1443215	1443296	0.3592	0.5892	12	-0.23	0.000206	0.00172233
chr8	2211867	2211923	0.11	0.325	6	-0.215	0.0005	0.00407219
chr8	10249181	10249309	0.7517	0.54	6	0.2117	0.00274	0.00730405
chr8	19791937	19792134	0.1837	0.395	8	-0.2113	0.0095	0.00955483
chr8	130364411	130364522	0.5679	0.3374	19	0.2305	1.56e-20	1.42959e-19
chr8	135242016	135242123	0.795	0.5825	4	0.2125	0	0
chr9	6899425	6899539	0.1833	0.5067	9	-0.3234	0.000219	0.00182995
chr9	7760295	7760402	0.3467	0.5583	6	-0.2116	0.004	0.00787128
chr9	11227992	11228115	0.65	0.8533	6	-0.2033	0.004	0.00787128
chr9	13851052	13851211	0.79	0.545	4	0.245	0.001	0.00461276
chr9	46576015	46576126	0.723	0.5	10	0.223	0.0011	0.00505354
chr9	64241782	64241905	0.5175	0.72	4	-0.2025	0.0009	0.00461276
chr9	66202035	66202102	0.264	0.474	5	-0.21	0.00148	0.00635691
chr9	74472837	74472950	0.2517	0.4783	6	-0.2266	7.39e-09	6.51391e-08
chr9	102168815	102168928	0.3511	0.5667	18	-0.2156	2.62e-14	2.32241e-13
chr10	8358254	8358385	0.33	0.5317	6	-0.2017	0.0098	0.00983597
chr10	10269403	10269538	0.0694	0.3244	16	-0.255	1.14e-11	1.00935e-10
chr10	28407033	28407113	0.63	0.8375	4	-0.2075	0.008	0.00894023
chr10	45128075	45128242	0.4008	0.64	12	-0.2392	0.00264	0.00730405
chr10	58001641	58001788	0.179	0.388	10	-0.209	3.84e-07	3.36385e-06
chr10	65259161	65259262	0.12	0.3329	7	-0.2129	0.000988	0.00461276
chr10	66492422	66492532	0.6883	0.4767	6	0.2116	0.0044	0.00826347
chr10	66493058	66493259	0.6012	0.3712	8	0.23	0.0061	0.00869901
chr10	66759359	66759465	0.714	0.93	5	-0.216	0.006	0.00856459
chr11	8502241	8502372	0.5733	0.7783	6	-0.205	0.00248	0.00730405
chr11	67559334	67559434	0.81	0.59	4	0.22	0.000853	0.00461276
chr12	4858508	4858599	0.79	0.59	4	0.2	0.002	0.00635691
chr12	5588501	5588631	0.0836	0.3693	14	-0.2857	1.1e-14	9.75208e-14
chr12	5887023	5887204	0.162	0.393	10	-0.231	0.00248	0.00730405
chr12	6421499	6421524	0.38	0.6875	4	-0.3075	0.0003	0.00248437
chr12	8063270	8063385	0.396	0.622	5	-0.226	0.007	0.00876624
chr12	11430983	11431071	0.5425	0.75	4	-0.2075	0.000724	0.00461276
chr12	18437267	18437312	0.5075	0.7075	4	-0.2	0.009	0.00908241
chr12	25235218	25235372	0.835	0.6317	6	0.2033	0.0067	0.00876624
chr12	25781124	25781170	0.8125	0.325	4	0.4875	0.0053	0.00856459
chr12	26256761	26256847	0.446	0.702	5	-0.256	0.0024	0.00730405
chr12	33826565	33826707	0.603	0.402	20	0.201	5.83e-06	5.0646e-05
chr12	34045592	34045727	0.4817	0.72	6	-0.2383	0.0006	0.00461276
chr12	38591239	38591354	0.768	0.542	5	0.226	0.002	0.00635691
chr12	39567176	39567244	0.5483	0.785	6	-0.2367	0.00908	0.00916258
chr12	46600150	46600218	0.394	0.602	5	-0.208	0.007	0.00876624
chr12	56582003	56582117	0.81	0.5875	4	0.2225	0.005	0.00826347
chr12	57188268	57188373	0.9125	0.6458	12	0.2667	3.47e-06	3.02175e-05
chr12	59468106	59468203	0.4225	0.71	4	-0.2875	0.00396	0.00787128
chr12	59842911	59843026	0.462	0.956	5	-0.494	0.004	0.00787128
chr12	59907033	59907097	0.4556	0.6956	9	-0.24	2.19e-06	1.90942e-05
chr12	61192969	61193141	0.0683	0.3417	12	-0.2734	8.12e-15	7.19936e-14
chr12	61585405	61585442	0.694	0.492	5	0.202	0.0061	0.00869901
chr13	18983952	18983973	0.652	0.912	5	-0.26	0.005	0.00826347
chr13	28202642	28202733	0.8425	0.585	4	0.2575	0.006	0.00856459
chr13	203667099	203667382	0.0842	0.3042	19	-0.22	3.43e-11	3.03595e-10
chr13	206489866	206489932	0.8356	0.5344	9	0.3012	0.000158	0.00133216
chr13	206535849	206535924	0.2675	0.475	4	-0.2075	0.0022	0.00695813
chr13	207075790	207075917	0.2125	0.4325	12	-0.22	4.42e-07	3.87105e-06
chr14	4382425	4382492	0.7625	0.525	4	0.2375	3.55271e-17	3.21418e-16
chr14	6308196	6308234	0.666	0.868	5	-0.202	0.001	0.00461276
chr14	9866459	9866547	0.7175	0.9275	4	-0.21	0.005	0.00826347
chr14	10056259	10056526	0.3675	0.5875	8	-0.22	0.0088	0.00908241
chr14	11401579	11401691	0.34	0.575	4	-0.235	0.009	0.00908241
chr14	20902367	20902381	0.6075	0.33	4	0.2775	0.003	0.00730405
chr14	21497082	21497161	0.2725	0.475	4	-0.2025	0.002	0.00635691
chr14	22891620	22891747	0.405	0.6588	26	-0.2538	1.77e-10	1.56521e-09
chr14	22891921	22892089	0.3679	0.5747	19	-0.2068	3.46e-05	0.000297359
chr14	28887414	28887460	0.3925	0.6375	4	-0.245	0.002	0.00635691
chr14	30530634	30530781	0.1975	0.4033	12	-0.2058	3.8e-05	0.000326359
chr14	37527739	37527793	0.402	0.618	5	-0.216	0.004	0.00787128
chr14	72143187	72143314	0.716	0.5	5	0.216	0.007	0.00876624
chr14	85487179	85487272	0.2475	0.49	8	-0.2425	0.0046	0.00826347
chr14	127390039	127390123	0.03	0.2457	7	-0.2157	2.48e-06	2.16161e-05
chr14	132292741	132292880	0.4683	0.675	6	-0.2067	0.0082	0.00908241
chr14	141092615	141092681	0.612	0.824	5	-0.212	0.0019	0.00635691
chr15	27353531	27353653	0.8375	0.59	4	0.2475	0.0007	0.00461276
chr15	76900754	76900853	0.7612	0.56	8	0.2012	0.00164	0.00635691
chr15	110010005	110010061	0.45	0.685	4	-0.235	0.00453	0.00826347
chr15	120148244	120148308	0.458	0.66	5	-0.202	0.0085	0.00908241
chr15	131159797	131159909	0.5933	0.8617	6	-0.2684	0.0084	0.00908241
chr15	133521764	133521866	0.7971	0.5843	7	0.2128	1e-05	8.6642e-05
chr15	134642507	134642541	0.735	0.4825	4	0.2525	0	0
chr15	135847590	135847696	0.294	0.51	5	-0.216	0.00594	0.00856459
chr15	135883343	135883453	0.5906	0.9062	16	-0.3156	0.00306	0.00744824
chr15	136151012	136151081	0.885	0.515	4	0.37	0.0063	0.00876624
chr15	140281224	140281280	0.37	0.6267	6	-0.2567	0.0026	0.00730405
chr16	22985285	22985383	0.5625	0.8075	4	-0.245	0.0065	0.00876624
chr16	24070870	24071005	0.68	0.4375	4	0.2425	0.0007	0.00461276
chr16	51302599	51302628	0.8625	0.6575	4	0.205	0.00487	0.00826347
chr16	74207899	74208031	0.8625	0.65	4	0.2125	0.004	0.00787128
chr16	74664638	74664708	0.14	0.378	5	-0.238	0.00465	0.00826347
chr16	74724787	74724881	0.552	0.77	5	-0.218	0.006	0.00856459
chr17	10815411	10815522	0.5193	0.8133	15	-0.294	3.32e-05	0.000285434
chr17	30417189	30417268	0.6667	0.4517	6	0.215	0.0075	0.00894023
chr17	41399056	41399244	0.855	0.625	4	0.23	0.009	0.00908241
chr17	42164600	42164713	0.9117	0.6967	6	0.215	0.002	0.00635691
chr17	46829531	46829594	0.1267	0.3517	6	-0.225	7.44e-05	0.000636217
chr17	51235189	51235393	0.4827	0.238	15	0.2447	1.14e-09	1.00655e-08
chr17	51451904	51452034	0.2933	0.6567	6	-0.3634	0.00012	0.0010149
chr18	33291878	33291995	0.6575	0.8788	8	-0.2213	0.005	0.00826347
chr18	55272117	55272254	0.6186	0.8336	14	-0.215	9.02e-08	7.92149e-07
chr18	55804748	55804788	0.655	0.8625	4	-0.2075	0.006	0.00856459
chrX	97753685	97753783	0.405	0.6125	4	-0.2075	0.0032	0.00776252
chrX	122159558	122159676	0.28	0.4921	14	-0.2121	0.00014	0.00118204

## Sheet: Table S5
chr	start	end	average Pre-	average Post-	Numbers of CpGs	Diff	pvalue	adjust pvalue
chr1	307738	307815	0.778	0.562	5	0.216	0.007	0.00878735
chr1	432046	432195	0.8557	0.6486	14	0.2071	0.000231	0.00204105
chr1	1137122	1137267	0.7725	0.425	4	0.3475	0.0042	0.00825513
chr1	1219829	1219980	0.756	0.4973	15	0.2587	0.0026	0.00733142
chr1	1357216	1357269	0.8275	0.605	4	0.2225	0.009	0.00910895
chr1	1382930	1383041	0.4713	0.2462	8	0.2251	0.0032	0.00777447
chr1	1559381	1559432	0.9217	0.6883	6	0.2334	0.0059	0.00858528
chr1	1729856	1730005	0.5012	0.2988	8	0.2024	0.0087	0.00910895
chr1	1837055	1837182	0.8975	0.6937	8	0.2038	0.006	0.00858528
chr1	2067122	2067230	0.5975	0.8325	8	-0.235	0.0059	0.00858528
chr1	2300100	2300198	0.534	0.758	5	-0.224	0.005	0.00830005
chr1	2484684	2484743	0.66	0.865	4	-0.205	0.009	0.00910895
chr1	2579155	2579333	0.554	0.774	5	-0.22	0.0033	0.00789544
chr1	2622970	2623122	0.476	0.746	5	-0.27	0.008	0.00896422
chr1	2625892	2626054	0.6927	0.3445	11	0.3482	0.000362	0.00314999
chr1	4664347	4664542	0.9171	0.6829	7	0.2342	0.0045	0.00830005
chr1	6090105	6090214	0.4717	0.6867	6	-0.215	0.0054	0.00858528
chr1	29671272	29671296	0.916	0.696	5	0.22	0.00372	0.00789544
chr1	33658244	33658323	0.762	0.432	5	0.33	0.000389	0.00337904
chr1	144404306	144404416	0.6525	0.395	4	0.2575	0.0044	0.00830005
chr1	145896869	145896969	0.76	0.52	5	0.24	0.0027	0.00733142
chr1	148470524	148470676	0.5225	0.2825	4	0.24	0.001	0.00476132
chr1	164715081	164715206	0.442	0.218	5	0.224	0.009	0.00910895
chr1	198467454	198467490	0.7925	0.575	4	0.2175	0.0031	0.00755408
chr1	201496419	201496566	0.674	0.876	5	-0.202	0.0052	0.00858528
chr1	254781786	254781872	0.4343	0.6457	7	-0.2114	0.00301	0.00735555
chr1	261839412	261839519	0.9075	0.67	4	0.2375	0.0015	0.00644899
chr1	266080452	266080541	0.355	0.1525	4	0.2025	0.00891	0.00910895
chr1	268454188	268454284	0.265	0.4775	4	-0.2125	0	0
chr1	268976382	268976522	0.6325	0.36	4	0.2725	0.0085	0.00910895
chr1	269592863	269593084	0.6686	0.4529	7	0.2157	0.0045	0.00830005
chr1	270964359	270964424	0.738	0.532	5	0.206	0.0012	0.00564678
chr1	271605191	271605307	0.794	0.527	10	0.267	1.5e-07	1.4181e-06
chr1	273129051	273129208	0.5433	0.305	12	0.2383	9.51e-06	8.85354e-05
chr1	273219412	273219593	0.65	0.4025	4	0.2475	0.005	0.00830005
chr1	273247285	273247393	0.7027	0.4864	11	0.2163	0.0005	0.00424991
chr1	273466769	273466864	0.624	0.406	5	0.218	0.008	0.00896422
chr1	274126893	274127010	0.77	0.502	5	0.268	0.0031	0.00755408
chr2	1587213	1587276	0.83	0.6075	4	0.2225	0.0028	0.00733142
chr2	1677163	1677313	0.4825	0.265	4	0.2175	0.0012	0.00564678
chr2	1885808	1885930	0.9283	0.68	6	0.2483	3.14e-06	2.94067e-05
chr2	1923289	1923392	0.618	0.356	10	0.262	2.69e-08	2.55174e-07
chr2	2248321	2248484	0.67	0.873	10	-0.203	0.0035	0.00789544
chr2	2920145	2920283	0.5833	0.2817	6	0.3016	0.002	0.00644899
chr2	3843214	3843387	0.6614	0.4243	7	0.2371	0.0054	0.00858528
chr2	4153460	4153543	0.915	0.69	4	0.225	0.0001	0.000903118
chr2	4881636	4881713	0.6325	0.8825	4	-0.25	0.000523	0.00444014
chr2	7950928	7951061	0.895	0.645	4	0.25	0.008	0.00896422
chr2	8008251	8008395	0.79	0.5367	6	0.2533	0.002	0.00644899
chr2	9551643	9551764	0.298	0.55	5	-0.252	0.006	0.00858528
chr2	13805979	13806086	0.69	0.4833	6	0.2067	0.003	0.00733142
chr2	13992185	13992306	0.5675	0.3425	4	0.225	0.0068	0.00878735
chr2	17172529	17172575	0.4371	0.7257	7	-0.2886	9.45e-05	0.000862409
chr2	18017002	18017038	0.75	0.5225	4	0.2275	0.002	0.00644899
chr2	39594733	39594815	0.605	0.8125	4	-0.2075	0.005	0.00830005
chr2	60741988	60742171	0.7575	0.545	4	0.2125	0.01	0.01
chr2	62174673	62174840	0.4677	0.2623	13	0.2054	0.0018	0.00644899
chr2	65953585	65953843	0.4825	0.2737	8	0.2088	0.0012	0.00564678
chr2	69770588	69770741	0.5133	0.3033	6	0.21	0.009	0.00910895
chr2	70362744	70362781	0.2983	0.5117	6	-0.2134	1.01e-06	9.49996e-06
chr2	70945751	70945910	0.09	0.292	10	-0.202	8.75e-11	8.33681e-10
chr2	71677210	71677311	0.734	0.532	5	0.202	0.007	0.00878735
chr2	72196572	72196658	0.67	0.455	4	0.215	0.0013	0.00608515
chr2	75005336	75005514	0.54	0.295	8	0.245	0.00691	0.00878735
chr2	76396132	76396259	0.68	0.3643	7	0.3157	0.00138	0.00644899
chr2	80842851	80842915	0.52	0.2525	4	0.2675	0.0077	0.00896422
chr2	136436246	136436324	0.8125	0.605	4	0.2075	0.009	0.00910895
chr2	136443157	136443310	0.806	0.6	5	0.206	0.0038	0.00789544
chr2	138273490	138273583	0.734	0.516	5	0.218	0.0036	0.00789544
chr2	139307516	139307571	0.3375	0.54	4	-0.2025	0.005	0.00830005
chr2	141634711	141634779	0.8667	0.645	6	0.2217	0.0049	0.00830005
chr2	142012135	142012350	0.764	0.552	10	0.212	2.96e-05	0.000273525
chr2	143401763	143401863	0.605	0.395	4	0.21	0.005	0.00830005
chr2	144348985	144349044	0.8225	0.5825	4	0.24	0.00252	0.00733142
chr2	149117207	149117307	0.6775	0.4575	4	0.22	0.0053	0.00858528
chr2	149751464	149751534	0.4229	0.6957	7	-0.2728	4.47e-05	0.000411965
chr2	151341706	151341807	0.77	0.55	12	0.22	0.000321	0.0027996
chr2	151704829	151704945	0.72	0.5025	4	0.2175	0.0043	0.00830005
chr3	119378	119479	0.284	0.49	5	-0.206	0.0079	0.00896422
chr3	408479	408594	0.795	0.5663	8	0.2287	0.000556	0.00471193
chr3	1572924	1572975	0.8717	0.655	6	0.2167	0.00637	0.00878735
chr3	3152099	3152207	0.8933	0.6278	9	0.2655	4.92e-05	0.000453001
chr3	3273436	3273576	0.9355	0.6973	11	0.2382	0.0043	0.00830005
chr3	3273993	3274059	0.8217	0.5567	6	0.265	0.004	0.00789544
chr3	3279158	3279293	0.765	0.5	4	0.265	0.006	0.00858528
chr3	3294516	3294624	0.77	0.5537	8	0.2163	0	0
chr3	3417656	3417795	0.7464	0.4982	11	0.2482	0.0021	0.00674849
chr3	3821374	3821420	0.79	0.47	4	0.32	0.004	0.00789544
chr3	4030705	4030963	0.6771	0.4629	7	0.2142	0	0
chr3	4121683	4121733	0.1425	0.35	4	-0.2075	0.004	0.00789544
chr3	4362826	4362919	0.485	0.27	8	0.215	8.54e-11	8.1374e-10
chr3	7873772	7873908	0.6914	0.4386	7	0.2528	0.00109	0.00518253
chr3	7967746	7967862	0.825	0.57	4	0.255	0.005	0.00830005
chr3	8932116	8932206	0.705	0.4867	6	0.2183	0.0047	0.00830005
chr3	9988201	9988354	0.75	0.544	5	0.206	0.0004	0.00344822
chr3	10360972	10361125	0.825	0.58	12	0.245	0.0003	0.00262043
chr3	10571721	10571746	0.69	0.905	4	-0.215	0.001	0.00476132
chr3	10897059	10897164	0.5567	0.34	6	0.2167	0.0011	0.00520762
chr3	11224784	11224887	0.5517	0.76	6	-0.2083	0.001	0.00476132
chr3	11404281	11404311	0.8125	0.6075	4	0.205	0.005	0.00830005
chr3	11461094	11461175	0.158	0.548	5	-0.39	0.0052	0.00858528
chr3	11614786	11614823	0.4575	0.255	4	0.2025	0.0051	0.00845064
chr3	14376153	14376275	0.585	0.37	6	0.215	0.00161	0.00644899
chr3	14536633	14536732	0.6775	0.4425	4	0.235	0.008	0.00896422
chr3	15316098	15316167	0.465	0.6775	4	-0.2125	0.003	0.00733142
chr3	15478732	15478822	0.3333	0.5333	6	-0.2	0.008	0.00896422
chr3	16255907	16256000	0.86	0.656	5	0.204	0.0059	0.00858528
chr3	16942240	16942407	0.48	0.275	4	0.205	0.002	0.00644899
chr3	17737239	17737399	0.735	0.53	4	0.205	0.008	0.00896422
chr3	23595963	23596057	0.805	0.5875	4	0.2175	0	0
chr3	26035987	26036200	0.7386	0.5314	7	0.2072	0.005	0.00830005
chr3	27300414	27300503	0.6475	0.4425	4	0.205	0.0093	0.00938526
chr3	28197484	28197624	0.5373	0.7618	11	-0.2245	6.51e-06	6.06851e-05
chr3	30653909	30654005	0.7533	0.52	6	0.2333	0.0014	0.00644899
chr3	33620626	33620694	0.8725	0.615	4	0.2575	0.00807	0.00904151
chr3	33925073	33925157	0.9029	0.67	7	0.2329	0.00753	0.00896422
chr3	36259695	36259820	0.7317	0.51	6	0.2217	0.006	0.00858528
chr3	37505291	37505332	0.7575	0.555	4	0.2025	0.007	0.00878735
chr3	37697033	37697111	0.1783	0.405	6	-0.2267	0.000361	0.00314153
chr3	38263548	38263734	0.5089	0.3044	9	0.2045	0.0024	0.00733142
chr3	40349871	40349929	0.778	0.564	5	0.214	0.00311	0.0075778
chr3	40392791	40392928	0.7475	0.505	4	0.2425	0.005	0.00830005
chr3	46216391	46216490	0.567	0.327	10	0.24	2.72e-08	2.57999e-07
chr3	46281051	46281143	0.775	0.53	4	0.245	0.0009	0.00476132
chr3	47402021	47402129	0.48	0.27	6	0.21	1.37e-06	1.28703e-05
chr3	52505198	52505345	0.305	0.505	4	-0.2	0.0082	0.00910895
chr3	67700141	67700244	0.864	0.618	5	0.246	0.00842	0.00910895
chr3	92958169	92958307	0.6843	0.4571	7	0.2272	0.0007	0.00476132
chr3	97283374	97283538	0.6171	0.3986	7	0.2185	0.00992	0.00995149
chr3	110284704	110284823	0.503	0.301	10	0.202	0.000434	0.0037329
chr3	112302667	112302720	0.8725	0.6525	4	0.22	0.0027	0.00733142
chr3	114932020	114932141	0.4229	0.6371	7	-0.2142	0.002	0.00644899
chr3	117766934	117767061	0.5717	0.8317	6	-0.26	0.001	0.00476132
chr3	118766298	118766396	0.528	0.311	10	0.217	0.00261	0.00733142
chr3	125534048	125534136	0.735	0.51	4	0.225	0.0091	0.00920075
chr3	125775487	125775529	0.37	0.594	5	-0.224	0.0068	0.00878735
chr3	127012438	127012509	0.6214	0.4186	7	0.2028	0.00411	0.00809599
chr3	127610921	127610995	0.665	0.43	4	0.235	0.00491	0.00830005
chr3	128795018	128795043	0.8975	0.6125	4	0.285	1.03e-05	9.58667e-05
chr3	128813066	128813202	0.319	0.1155	20	0.2035	9.72e-10	9.24335e-09
chr3	131236364	131236505	0.815	0.55	4	0.265	0.0066	0.00878735
chr3	132333508	132333555	0.926	0.678	5	0.248	0.00336	0.00789544
chr4	347295	347400	0.8575	0.6425	4	0.215	0.003	0.00733142
chr4	474661	474733	1	0.735	4	0.265	0.007	0.00878735
chr4	1257563	1257613	0.5175	0.7875	4	-0.27	0.00949	0.00956606
chr4	1745121	1745241	0.3969	0.1854	13	0.2115	1.1e-05	0.000102374
chr4	1766755	1766867	0.7575	0.545	8	0.2125	0.0014	0.00644899
chr4	2557349	2557510	0.852	0.629	10	0.223	0.00357	0.00789544
chr4	2954644	2954918	0.6262	0.3613	16	0.2649	6.07e-05	0.000557097
chr4	3051179	3051200	0.925	0.7175	4	0.2075	0.00119	0.00562372
chr4	4206898	4207029	0.815	0.605	8	0.21	0.0004	0.00344822
chr4	4213463	4213574	0.428	0.216	5	0.212	0.00974	0.00979165
chr4	8154459	8154538	0.7983	0.5533	6	0.245	0.00264	0.00733142
chr4	8177269	8177409	0.5544	0.2867	9	0.2677	0.00411	0.00809599
chr4	8642885	8643001	0.3075	0.67	4	-0.3625	0.0048	0.00830005
chr4	9038186	9038315	0.8175	0.5975	4	0.22	0.005	0.00830005
chr4	10470792	10470899	0.7967	0.5683	6	0.2284	0.0019	0.00644899
chr4	10648447	10648594	0.808	0.556	5	0.252	0.0009	0.00476132
chr4	14819836	14820096	0.6	0.375	8	0.225	0.0085	0.00910895
chr4	17837185	17837318	0.788	0.536	5	0.252	0.0074	0.00896422
chr4	37902010	37902220	0.4531	0.17	13	0.2831	1.06e-10	1.00944e-09
chr4	50433356	50433477	0.86	0.64	4	0.22	0.00186	0.00644899
chr4	75854720	75854761	0.942	0.732	5	0.21	0.0048	0.00830005
chr4	77890623	77890697	0.8075	0.5625	4	0.245	0.0082	0.00910895
chr4	78140798	78140913	0.378	0.154	5	0.224	0.00182	0.00644899
chr4	79341597	79341753	0.7644	0.5533	9	0.2111	0.0091	0.00920075
chr4	83939689	83939847	0.73	0.5157	7	0.2143	0.007	0.00878735
chr4	88154716	88154858	0.695	0.4175	4	0.2775	0.0008	0.00476132
chr4	89375824	89375874	0.8425	0.625	4	0.2175	0.0089	0.00910895
chr4	94607744	94607877	0.4783	0.2283	6	0.25	0.000368	0.00320123
chr4	94744857	94745110	0.8633	0.6611	9	0.2022	0.003	0.00733142
chr4	97953742	97953826	0.945	0.7133	6	0.2317	0.00165	0.00644899
chr4	100441236	100441327	0.605	0.3812	8	0.2238	0.00215	0.00690414
chr4	104260651	104260727	0.7025	0.4975	4	0.205	0.004	0.00789544
chr4	110495020	110495064	0.7783	0.55	6	0.2283	0.00354	0.00789544
chr4	110622497	110622603	0.936	0.694	5	0.242	2.94e-06	2.75404e-05
chr4	123207239	123207339	0.57	0.355	4	0.215	0.007	0.00878735
chr4	125277687	125277704	0.35	0.5575	4	-0.2075	0.00013	0.00116927
chr4	126782655	126782762	0.8688	0.6438	8	0.225	0.000393	0.00341327
chr4	126985259	126985401	0.76	0.45	6	0.31	5.04e-06	4.70546e-05
chr4	127406678	127406871	0.7675	0.5325	4	0.235	0.002	0.00644899
chr4	128939247	128939299	0.8275	0.535	4	0.2925	9.94e-06	9.25311e-05
chr4	129292639	129292808	0.8871	0.6571	14	0.23	3.7e-09	3.51361e-08
chr4	129773781	129773880	0.1933	0.4725	12	-0.2792	1.72e-06	1.61371e-05
chr5	274617	274770	0.77	0.565	4	0.205	0.008	0.00896422
chr5	491306	491408	0.8277	0.6046	13	0.2231	6.27e-06	5.84716e-05
chr5	885252	885405	0.595	0.3525	4	0.2425	0.00425	0.00830005
chr5	1410374	1410534	0.5722	0.7978	9	-0.2256	0	0
chr5	1559002	1559059	0.5925	0.275	4	0.3175	0.0021	0.00674849
chr5	2105872	2106052	0.4394	0.6567	18	-0.2173	0.000721	0.00476132
chr5	2262739	2262785	0.845	0.6375	4	0.2075	0.003	0.00733142
chr5	2294542	2294637	0.142	0.36	5	-0.218	0.005	0.00830005
chr5	3590834	3590991	0.6025	0.8087	8	-0.2062	0.00466	0.00830005
chr5	3591985	3592147	0.855	0.6475	4	0.2075	0.0042	0.00825513
chr5	3751848	3751960	0.948	0.744	5	0.204	0.007	0.00878735
chr5	3928480	3928604	0.515	0.7175	4	-0.2025	0.0088	0.00910895
chr5	4787568	4787653	0.7425	0.535	4	0.2075	0.007	0.00878735
chr5	5006982	5007081	0.83	0.62	4	0.21	0.0067	0.00878735
chr5	5709984	5710138	0.6075	0.4	4	0.2075	0.006	0.00858528
chr5	5829625	5829689	0.702	0.5	5	0.202	0.00639	0.00878735
chr5	6291042	6291244	0.68	0.48	4	0.2	0.007	0.00878735
chr5	6896321	6896450	0.5056	0.1664	36	0.3392	1.86e-53	1.84353e-52
chr5	8960984	8961076	0.78	0.57	4	0.21	0.0072	0.00896422
chr5	8989278	8989462	0.3725	0.16	4	0.2125	0.0018	0.00644899
chr5	11382127	11382244	0.642	0.348	5	0.294	8.87e-05	0.000810381
chr5	12935919	12936088	0.595	0.365	4	0.23	0.009	0.00910895
chr5	15597453	15597655	0.8529	0.6386	7	0.2143	0.0097	0.00975195
chr5	17364966	17365049	0.2914	0.521	21	-0.2296	4.6e-08	4.35997e-07
chr5	19234402	19234511	0.3171	0.5286	7	-0.2115	0.0072	0.00896422
chr5	22312692	22312915	0.805	0.57	4	0.235	0.007	0.00878735
chr5	57580358	57580456	0.8575	0.6525	4	0.205	8.07e-06	7.51782e-05
chr5	69251304	69251645	0.467	0.688	10	-0.221	0.00157	0.00644899
chr5	69254997	69255124	0.83	0.62	4	0.21	0.009	0.00910895
chr5	79939245	79939355	0.924	0.696	10	0.228	3.44e-07	3.24548e-06
chr5	80547137	80547335	0.69	0.4	4	0.29	0.000998	0.00476132
chr5	85065485	85065545	0.6825	0.46	4	0.2225	0.0089	0.00910895
chr5	88208769	88208908	0.4167	0.6567	6	-0.24	0.00243	0.00733142
chr5	88908622	88908715	0.7367	0.495	6	0.2417	0.005	0.00830005
chr5	103300064	103300181	0.535	0.23	4	0.305	0.0055	0.00858528
chr6	888567	888632	0.62	0.415	6	0.205	0.0078	0.00896422
chr6	1217590	1217703	0.4878	0.2789	9	0.2089	0.0047	0.00830005
chr6	1748182	1748351	0.8013	0.555	8	0.2463	0.00384	0.00789544
chr6	2909807	2909987	0.6333	0.415	6	0.2183	0.0097	0.00975195
chr6	2994559	2994678	0.6614	0.4057	7	0.2557	0.009	0.00910895
chr6	3091756	3091985	0.6759	0.4488	17	0.2271	5.26e-08	4.98347e-07
chr6	3656563	3656699	0.4209	0.1718	11	0.2491	9.54e-05	0.000870346
chr6	3803539	3803647	0.7285	0.5169	13	0.2116	1.62e-06	1.52039e-05
chr6	3981289	3981341	0.376	0.17	5	0.206	0.009	0.00910895
chr6	8455236	8455260	0.8975	0.595	4	0.3025	0.0092	0.00929374
chr6	12320257	12320372	0.765	0.4717	6	0.2933	0.000225	0.00198864
chr6	12404310	12404597	0.3633	0.5707	15	-0.2074	0.00221	0.00707522
chr6	30366848	30367110	0.6683	0.465	6	0.2033	0.0043	0.00830005
chr6	40418306	40418409	0.8233	0.5883	6	0.235	0.0026	0.00733142
chr6	41933496	41933602	0.602	0.372	5	0.23	0.007	0.00878735
chr6	42712241	42712359	0.58	0.8367	6	-0.2567	0.00468	0.00830005
chr6	44802572	44802709	0.72	0.496	5	0.224	0.001	0.00476132
chr6	47298807	47298905	0.7533	0.5222	9	0.2311	0.000821	0.00476132
chr6	48638964	48639195	0.3713	0.586	15	-0.2147	0.000868	0.00476132
chr6	51572023	51572264	0.6475	0.4375	4	0.21	0.001	0.00476132
chr6	52906550	52906648	0.565	0.35	4	0.215	0.004	0.00789544
chr6	53252593	53252610	0.87	0.666	5	0.204	0.0039	0.00789544
chr6	55777383	55777507	0.6283	0.3867	6	0.2416	0.00337	0.00789544
chr6	59735779	59735871	0.463	0.806	10	-0.343	1.61e-07	1.52171e-06
chr6	61352120	61352252	0.9033	0.7017	6	0.2016	0.006	0.00858528
chr6	63315175	63315369	0.516	0.286	5	0.23	0.00929	0.00938301
chr6	64578660	64578814	0.61	0.37	4	0.24	0.00996	0.00999092
chr6	64720550	64720784	0.8367	0.6133	6	0.2234	0.0095	0.00956798
chr6	65028122	65028208	0.758	0.551	10	0.207	0.000872	0.00476132
chr6	65029324	65029654	0.7067	0.435	6	0.2717	0.00929	0.00938301
chr6	65043519	65043619	0.7078	0.4244	9	0.2834	2.39e-05	0.000221227
chr6	66938442	66938710	0.65	0.386	5	0.264	0.002	0.00644899
chr6	72649957	72650136	0.622	0.384	5	0.238	0	0
chr6	73504870	73504975	0.625	0.85	4	-0.225	0.005	0.00830005
chr6	75224364	75224474	0.435	0.7625	4	-0.3275	0.005	0.00830005
chr6	77344155	77344214	0.4	0.615	4	-0.215	0.0057	0.00858528
chr6	80392355	80392452	0.5475	0.3275	4	0.22	0.0032	0.00777447
chr6	83744763	83744918	0.8575	0.595	4	0.2625	0.0067	0.00878735
chr6	84843045	84843151	0.83	0.6275	4	0.2025	0.005	0.00830005
chr6	90287631	90287814	0.858	0.652	5	0.206	0.008	0.00896422
chr6	95456360	95456511	0.8625	0.6537	8	0.2088	0.0077	0.00896422
chr6	127712782	127712912	0.9671	0.7324	17	0.2347	8.09e-22	8.01696e-21
chr6	165769536	165769621	0.6817	0.3667	6	0.315	3.16e-06	2.95916e-05
chr6	166894124	166894264	0.765	0.5217	6	0.2433	0.006	0.00858528
chr6	168062948	168063040	0.9167	0.7117	6	0.205	0.000141	0.00126632
chr7	432164	432247	0.81	0.59	4	0.22	0.0079	0.00896422
chr7	672807	672960	0.7022	0.4928	18	0.2094	3.72e-05	0.000343146
chr7	1845620	1845805	0.73	0.4637	8	0.2663	0.000239	0.00210978
chr7	2552668	2552762	0.465	0.2525	8	0.2125	0.00419	0.00825173
chr7	4230954	4231018	0.505	0.285	4	0.22	0.008	0.00896422
chr7	4480290	4480426	0.748	0.534	5	0.214	0.00118	0.0055783
chr7	4571035	4571054	0.536	0.32	5	0.216	0.00504	0.00836572
chr7	4630639	4630727	0.76	0.5525	4	0.2075	0.00701	0.0087998
chr7	7840115	7840158	0.78	0.5675	4	0.2125	0.0077	0.00896422
chr7	9949112	9949168	0.47	0.22	4	0.25	0.0026	0.00733142
chr7	23491457	23491616	0.5633	0.3567	9	0.2066	0.0069	0.00878735
chr7	26629686	26629780	0.896	0.662	5	0.234	0.001	0.00476132
chr7	26979265	26979380	0.8275	0.62	4	0.2075	0.0029	0.00733142
chr7	29717160	29717266	0.7925	0.5675	4	0.225	0.005	0.00830005
chr7	29804813	29804996	0.474	0.254	5	0.22	0.0046	0.00830005
chr7	30184931	30185231	0.423	0.2052	27	0.2178	4.79e-05	0.000441173
chr7	30327521	30327612	0.5067	0.2983	6	0.2084	0.00316	0.00769783
chr7	36493797	36493922	0.506	0.29	5	0.216	0.004	0.00789544
chr7	37164477	37164578	0.745	0.5175	4	0.2275	0.00189	0.00644899
chr7	38933777	38933971	0.4127	0.6264	11	-0.2137	0.0012	0.00564678
chr7	55723476	55723578	0.8129	0.6086	14	0.2043	1.54e-09	1.46339e-08
chr7	59126775	59126875	0.774	0.536	5	0.238	0.000593	0.00476132
chr7	92651407	92651601	0.8075	0.585	4	0.2225	0.008	0.00896422
chr7	97664271	97664446	0.7033	0.41	6	0.2933	0.0013	0.00608515
chr7	109750500	109750612	0.8175	0.585	4	0.2325	0.00295	0.00733142
chr7	110858994	110859095	0.712	0.478	5	0.234	0.004	0.00789544
chr7	112273776	112273855	0.8575	0.645	4	0.2125	0.006	0.00858528
chr7	116648061	116648218	0.724	0.512	5	0.212	0.006	0.00858528
chr7	117873755	117873843	0.41	0.13	4	0.28	0.0076	0.00896422
chr7	121012022	121012099	0.635	0.8375	4	-0.2025	0.005	0.00830005
chr8	221000	221109	0.5957	0.2793	14	0.3164	4.01e-08	3.80138e-07
chr8	229073	229169	0.5775	0.3475	4	0.23	0.009	0.00910895
chr8	321051	321144	0.4818	0.2609	11	0.2209	0.000719	0.00476132
chr8	569503	569636	0.804	0.578	5	0.226	0.007	0.00878735
chr8	1210203	1210371	0.63	0.4125	4	0.2175	0.003	0.00733142
chr8	1443215	1443296	0.3592	0.5933	12	-0.2341	0.00029	0.00255252
chr8	2217488	2217581	0.796	0.594	5	0.202	0.0003	0.00262043
chr8	2526508	2526609	0.61	0.3075	4	0.3025	0.0025	0.00733142
chr8	2535307	2535382	0.8675	0.655	4	0.2125	0.009	0.00910895
chr8	3552622	3552776	0.46	0.7057	7	-0.2457	0	0
chr8	3555006	3555149	0.5088	0.875	8	-0.3662	0.0097	0.00975195
chr8	3567095	3567219	0.715	0.44	10	0.275	0.000127	0.00114291
chr8	3643511	3643614	0.65	0.4275	4	0.2225	0.004	0.00789544
chr8	3707405	3707471	0.352	0.1	5	0.252	0.00131	0.0061307
chr8	4199443	4199598	0.7425	0.5125	4	0.23	0.001	0.00476132
chr8	5030656	5030770	0.662	0.454	5	0.208	0.0023	0.00733142
chr8	41810098	41810240	0.858	0.61	5	0.248	5.11e-05	0.000470306
chr8	75336080	75336134	0.3967	0.1933	6	0.2034	0.00145	0.00644899
chr8	130364411	130364522	0.5679	0.3189	19	0.249	2.42e-19	2.39753e-18
chr9	2075085	2075209	0.7729	0.55	7	0.2229	0.0022	0.00704419
chr9	2098063	2098108	0.6875	0.9225	4	-0.235	0.001	0.00476132
chr9	5999328	5999419	0.66	0.412	5	0.248	0.002	0.00644899
chr9	6445613	6445710	0.31	0.105	10	0.205	0.00922	0.00931354
chr9	6899425	6899539	0.1833	0.4122	9	-0.2289	0.00047	0.00403347
chr9	10513364	10513699	0.8873	0.6773	11	0.21	0.0046	0.00830005
chr9	11246332	11246409	0.6429	0.8614	7	-0.2185	0.002	0.00644899
chr9	13514886	13515002	0.7788	0.5725	8	0.2063	0.000179	0.00160095
chr9	13708756	13708985	0.8717	0.6567	6	0.215	0.008	0.00896422
chr9	13798085	13798311	0.665	0.4125	4	0.2525	0.001	0.00476132
chr9	13851052	13851211	0.79	0.555	4	0.235	0.008	0.00896422
chr9	20718596	20718817	0.8233	0.5725	12	0.2508	4.46e-07	4.20434e-06
chr9	24856238	24856355	0.5133	0.7417	6	-0.2284	0.009	0.00910895
chr9	25424457	25424541	0.65	0.298	5	0.352	0.00993	0.00996135
chr9	50474793	50474872	0.772	0.57	5	0.202	0.0019	0.00644899
chr9	53520833	53520924	0.7827	0.5609	11	0.2218	0.00158	0.00644899
chr9	54263835	54263908	0.7814	0.4814	7	0.3	0.00262	0.00733142
chr9	55661278	55661357	0.758	0.494	5	0.264	1.36e-06	1.27774e-05
chr9	66199771	66199838	0.635	0.3867	6	0.2483	0.0082	0.00910895
chr9	104861126	104861238	0.6775	0.425	4	0.2525	0.0081	0.00906458
chr9	122497387	122497557	0.3471	0.56	7	-0.2129	0.000702	0.00476132
chr9	123287844	123287955	0.8275	0.62	4	0.2075	0.00642	0.00878735
chr9	134738292	134738363	0.46	0.6775	4	-0.2175	0.0035	0.00789544
chr9	134754061	134754204	0.4288	0.6325	8	-0.2037	0.0065	0.00878735
chr9	136847979	136848099	0.8625	0.64	4	0.2225	0.006	0.00858528
chr9	136937865	136938005	0.6575	0.4375	4	0.22	0.007	0.00878735
chr9	137003942	137004148	0.8656	0.5733	9	0.2923	0.0031	0.00755408
chr9	137353467	137353571	0.316	0.544	5	-0.228	0.000369	0.00320969
chr9	138482224	138482298	0.5643	0.3329	7	0.2314	0.00884	0.00910895
chr10	1471388	1471473	0.7063	0.5025	8	0.2038	0.000451	0.00387563
chr10	5871190	5871256	0.846	0.636	5	0.21	0	0
chr10	7294553	7294660	0.4133	0.1717	6	0.2416	0.000497	0.00424991
chr10	10271264	10271468	0.502	0.255	10	0.247	0.00323	0.00784586
chr10	11120689	11120848	0.4417	0.655	6	-0.2133	0.009	0.00910895
chr10	11677503	11677556	0.69	0.444	5	0.246	1.4e-06	1.3151e-05
chr10	13707895	13708020	0.74	0.4525	4	0.2875	0.006	0.00858528
chr10	23303474	23303569	0.545	0.265	4	0.28	0.002	0.00644899
chr10	23495275	23495309	0.7025	0.425	4	0.2775	0.001	0.00476132
chr10	23586679	23586826	0.6125	0.3775	4	0.235	0.006	0.00858528
chr10	23651086	23651307	0.635	0.4125	4	0.2225	0.006	0.00858528
chr10	24078407	24078520	0.68	0.8867	6	-0.2067	0.0046	0.00830005
chr10	38668585	38668687	0.5425	0.7625	4	-0.22	0.007	0.00878735
chr10	40323665	40323704	0.21	0.4775	4	-0.2675	0.0039	0.00789544
chr10	40695060	40695168	0.5275	0.2825	4	0.245	0.0008	0.00476132
chr10	40965545	40965642	0.6475	0.445	4	0.2025	0.007	0.00878735
chr10	43675823	43675989	0.7275	0.525	4	0.2025	0.0098	0.00984282
chr10	45128075	45128242	0.4008	0.6325	12	-0.2317	0.00308	0.0075234
chr10	56817152	56817204	0.774	0.448	5	0.326	0.000577	0.00476132
chr10	57938788	57938866	0.7275	0.4763	8	0.2512	0.00103	0.00490213
chr10	57959165	57959305	0.452	0.21	5	0.242	0.006	0.00858528
chr10	64006731	64006836	0.6825	0.4175	4	0.265	0.00144	0.00644899
chr10	64049166	64049302	0.8075	0.4825	4	0.325	0.000542	0.00459838
chr10	64852672	64852787	0.7483	0.5167	6	0.2316	0.0071	0.0089007
chr10	65364080	65364195	0.8117	0.5633	6	0.2484	0.00689	0.00878735
chr10	65421354	65421496	0.5337	0.2687	8	0.265	0.0027	0.00733142
chr10	68778195	68778304	0.9031	0.6819	26	0.2212	1.38e-10	1.31385e-09
chr11	28098	28198	0.6275	0.425	4	0.2025	0.009	0.00910895
chr11	4839485	4839604	0.72	0.5075	4	0.2125	0.0072	0.00896422
chr11	5912744	5912845	0.893	0.675	10	0.218	0.000162	0.00145083
chr11	8753562	8753670	0.9589	0.6433	9	0.3156	1.29e-09	1.22613e-08
chr11	19061615	19061704	0.7013	0.4888	8	0.2125	0.000747	0.00476132
chr11	21751724	21752048	0.8014	0.5614	7	0.24	0.008	0.00896422
chr11	23743505	23743640	0.452	0.674	5	-0.222	0.0019	0.00644899
chr11	25706458	25706558	0.5277	0.2585	13	0.2692	4.13e-14	3.94349e-13
chr11	63931113	63931366	0.3046	0.5362	13	-0.2316	0.00141	0.00644899
chr11	67559334	67559434	0.81	0.585	4	0.225	0.000113	0.00101836
chr11	74739665	74739777	0.6943	0.9114	7	-0.2171	0	0
chr11	77027758	77027904	0.8364	0.5514	14	0.285	1.58e-06	1.48321e-05
chr11	77474221	77474336	0.7725	0.5592	12	0.2133	1.5e-05	0.000139295
chr11	78783073	78783164	0.9167	0.6833	6	0.2334	0.0043	0.00830005
chr12	181113	181270	0.27	0.4778	9	-0.2078	0.000889	0.00476132
chr12	530377	530684	0.7181	0.4729	21	0.2452	0.000152	0.00136276
chr12	824502	824605	0.897	0.691	10	0.206	9.66e-05	0.000881013
chr12	916892	917011	0.735	0.514	10	0.221	0.0038	0.00789544
chr12	1928194	1928272	0.825	0.6025	4	0.2225	0.0051	0.00845064
chr12	3274876	3274934	0.4478	0.6744	9	-0.2266	0.0005	0.00424991
chr12	3723168	3723351	0.192	0.4109	35	-0.2189	9.74e-08	9.2188e-07
chr12	3724771	3724993	0.6767	0.3856	9	0.2911	0.00123	0.00578463
chr12	4544422	4544557	0.8925	0.615	4	0.2775	0.00269	0.00733142
chr12	4806684	4806790	0.58	0.375	4	0.205	0.0072	0.00896422
chr12	4812098	4812188	0.744	0.51	5	0.234	0.006	0.00858528
chr12	5410459	5410584	0.5779	0.35	14	0.2279	0.000751	0.00476132
chr12	15009882	15009942	0.4875	0.6925	4	-0.205	1.77636e-17	1.7442e-16
chr12	18056442	18056531	0.71	0.5	5	0.21	0.00175	0.00644899
chr12	18204519	18204666	0.1368	0.3458	19	-0.209	7.46e-09	7.08184e-08
chr12	19085221	19085353	0.73	0.5283	6	0.2017	1.13e-05	0.00010514
chr12	21118378	21118454	0.7775	0.56	4	0.2175	0.003	0.00733142
chr12	25781124	25781170	0.8125	0.4125	4	0.4	0.0009	0.00476132
chr12	37650582	37650694	0.735	0.5317	6	0.2033	0.000935	0.00476132
chr12	38120048	38120153	0.92	0.662	5	0.258	0.0047	0.00830005
chr12	39199849	39199940	0.525	0.315	10	0.21	0.000405	0.00349027
chr12	44777524	44777675	0.1933	0.4117	6	-0.2184	0.001	0.00476132
chr12	45184485	45184542	0.8386	0.62	7	0.2186	0.00378	0.00789544
chr12	46992917	46993070	0.279	0.481	10	-0.202	0.00335	0.00789544
chr12	49957799	49958004	0.722	0.47	5	0.252	0.0057	0.00858528
chr12	50807435	50807643	0.776	0.576	5	0.2	0.0094	0.00947617
chr12	53730863	53730965	0.8767	0.5417	6	0.335	3.18e-05	0.000293736
chr12	53823881	53823914	0.3725	0.675	4	-0.3025	0.000605	0.00476132
chr12	53913275	53913383	0.336	0.574	5	-0.238	0	0
chr12	54864150	54864277	0.704	0.432	5	0.272	0.0057	0.00858528
chr12	57188268	57188373	0.9125	0.6217	12	0.2908	4.68e-07	4.41101e-06
chr12	59936078	59936176	0.8886	0.6757	7	0.2129	0.00635	0.00878735
chr12	60416946	60417134	0.756	0.554	5	0.202	0.005	0.00830005
chr12	60773365	60773395	0.9125	0.705	4	0.2075	0.0056	0.00858528
chr12	61060455	61060685	0.4593	0.2373	30	0.222	9e-11	8.57429e-10
chr13	18983952	18983973	0.652	0.918	5	-0.266	0.008	0.00896422
chr13	68638920	68638970	0.9167	0.6383	6	0.2784	0.0034	0.00789544
chr13	73104751	73104993	0.8	0.578	5	0.222	0.001	0.00476132
chr13	74930571	74930740	0.124	0.335	10	-0.211	0.00283	0.00733142
chr13	131265963	131266076	0.774	0.52	5	0.254	0.0088	0.00910895
chr13	200591208	200591280	0.756	0.526	5	0.23	1.29e-05	0.00011993
chr13	205122165	205122364	0.7427	0.54	11	0.2027	0.0027	0.00733142
chr13	205598504	205598634	0.726	0.474	5	0.252	0.0024	0.00733142
chr13	205605793	205605841	0.845	0.5717	6	0.2733	1.61e-05	0.000149462
chr13	206365844	206366014	0.4412	0.2137	8	0.2275	0.00334	0.00789544
chr13	207993204	207993379	0.88	0.6475	4	0.2325	0.009	0.00910895
chr13	208272775	208272876	0.9318	0.6809	11	0.2509	1.79e-07	1.6917e-06
chr14	2805230	2805384	0.8817	0.6283	6	0.2534	0.0052	0.00858528
chr14	4382425	4382492	0.7625	0.535	4	0.2275	0.008	0.00896422
chr14	11401579	11401691	0.34	0.6525	4	-0.3125	0.0073	0.00896422
chr14	12170145	12170285	0.5775	0.3425	4	0.235	0.00575	0.00858528
chr14	13919393	13919582	0.8055	0.5909	11	0.2146	0.000674	0.00476132
chr14	20902367	20902381	0.6075	0.235	4	0.3725	0.006	0.00858528
chr14	21497082	21497161	0.2725	0.655	4	-0.3825	0.004	0.00789544
chr14	22464368	22464529	0.7692	0.5583	12	0.2109	0.00122	0.00573972
chr14	28887414	28887460	0.3925	0.6025	4	-0.21	0.003	0.00733142
chr14	37579867	37580124	0.5748	0.3697	29	0.2051	8.08e-13	7.70998e-12
chr14	37600707	37600786	0.526	0.248	5	0.278	0.00196	0.00644899
chr14	43006693	43006761	0.765	0.56	4	0.205	0	0
chr14	59459498	59459595	0.7633	0.5217	6	0.2416	0.0058	0.00858528
chr14	85487179	85487272	0.2475	0.5	8	-0.2525	0.0074	0.00896422
chr14	99344856	99344980	0.8625	0.655	4	0.2075	0.0036	0.00789544
chr14	129229219	129229287	0.7025	0.39	4	0.3125	0.00348	0.00789544
chr14	137242874	137242990	0.8375	0.625	4	0.2125	0.002	0.00644899
chr14	139124096	139124178	0.72	0.414	5	0.306	0.000456	0.00391684
chr14	139522665	139522839	0.7657	0.5657	7	0.2	0.0006	0.00476132
chr14	140658510	140658639	0.522	0.31	5	0.212	0.00374	0.00789544
chr14	140714772	140714859	0.8833	0.6533	6	0.23	0.00143	0.00644899
chr14	141092615	141092681	0.612	0.874	5	-0.262	0.000385	0.00334556
chr14	141498978	141499121	0.7033	0.475	6	0.2283	0.00969	0.00974804
chr15	17760602	17760754	0.4367	0.6667	6	-0.23	0.0012	0.00564678
chr15	24405841	24405977	0.642	0.408	5	0.234	0.0003	0.00262043
chr15	30351349	30351487	0.896	0.694	5	0.202	0.004	0.00789544
chr15	55042548	55042702	0.895	0.6325	4	0.2625	0.001	0.00476132
chr15	128304804	128304900	0.7678	0.4678	9	0.3	0.00142	0.00644899
chr15	128466457	128466636	0.6133	0.41	6	0.2033	0.001	0.00476132
chr15	133521764	133521866	0.7971	0.5843	7	0.2128	2.66e-05	0.000246001
chr15	133872089	133872149	0.9325	0.67	4	0.2625	0.00756	0.00896422
chr15	135052203	135052303	0.5243	0.3229	7	0.2014	0.00221	0.00707522
chr15	135493307	135493388	0.7033	0.905	6	-0.2017	0.0049	0.00830005
chr15	135617447	135617548	0.6586	0.4486	7	0.21	0.0042	0.00825513
chr15	135633665	135633865	0.7883	0.5733	6	0.215	0.0046	0.00830005
chr15	135681116	135681168	0.91	0.615	4	0.295	0.00256	0.00733142
chr15	135883343	135883453	0.5906	0.8875	16	-0.2969	0.00539	0.00858528
chr15	136112637	136112678	0.8414	0.5957	7	0.2457	0.00682	0.00878735
chr15	136151012	136151081	0.885	0.6525	4	0.2325	0.009	0.00910895
chr15	136487434	136487567	0.4443	0.65	7	-0.2057	0.0025	0.00733142
chr15	136815277	136815397	0.75	0.53	4	0.22	0.004	0.00789544
chr15	137263507	137263604	0.4314	0.2243	7	0.2071	0.0045	0.00830005
chr15	137402376	137402545	0.645	0.4183	6	0.2267	0.0056	0.00858528
chr15	137682880	137683041	0.755	0.5275	4	0.2275	0.001	0.00476132
chr15	137827128	137827315	0.695	0.485	4	0.21	0.001	0.00476132
chr16	51566273	51566404	0.8157	0.6029	7	0.2128	0.0004	0.00344822
chr16	52088026	52088181	0.5586	0.3543	7	0.2043	0.00153	0.00644899
chr16	71515117	71515306	0.825	0.58	4	0.245	0.0076	0.00896422
chr16	71968947	71969201	0.848	0.578	5	0.27	0.0004	0.00344822
chr16	74207899	74208031	0.8625	0.5975	4	0.265	0.00642	0.00878735
chr16	76146066	76146183	0.7667	0.535	6	0.2317	0.0041	0.00807685
chr16	76618868	76618974	0.7225	0.36	4	0.3625	0.0083	0.00910895
chr16	77734171	77734490	0.4217	0.2067	6	0.215	0.009	0.00910895
chr16	77810045	77810151	0.615	0.35	4	0.265	0.00713	0.00893753
chr16	78261514	78261551	0.752	0.458	5	0.294	0.00563	0.00858528
chr16	78912956	78913055	0.7229	0.5214	7	0.2015	0.0045	0.00830005
chr16	79151474	79151579	0.8775	0.6525	4	0.225	0	0
chr16	79399589	79399807	0.8343	0.6343	7	0.2	0.0068	0.00878735
chr16	79546697	79546820	0.7825	0.5175	4	0.265	0.009	0.00910895
chr17	10815411	10815522	0.5193	0.7693	15	-0.25	0.000234	0.00206644
chr17	10844439	10844459	0.535	0.32	4	0.215	0.007	0.00878735
chr17	11399995	11400092	0.545	0.3325	4	0.2125	0.003	0.00733142
chr17	30290752	30290888	0.4211	0.2178	9	0.2033	0.00757	0.00896422
chr17	41399056	41399244	0.855	0.575	4	0.28	0.009	0.00910895
chr17	42164600	42164713	0.9117	0.63	6	0.2817	0.004	0.00789544
chr17	47631343	47631478	0.3567	0.1217	6	0.235	0.0012	0.00564678
chr17	48895280	48895492	0.784	0.56	5	0.224	0.002	0.00644899
chr17	49348978	49349042	0.938	0.69	5	0.248	2.08e-05	0.000192719
chr17	51113640	51113896	0.36	0.576	10	-0.216	0.0027	0.00733142
chr17	51235189	51235393	0.4827	0.1353	15	0.3474	2.83e-13	2.70063e-12
chr17	51451904	51452034	0.2933	0.505	6	-0.2117	0.004	0.00789544
chr17	52750141	52750263	0.565	0.285	4	0.28	0.00531	0.00858528
chr17	57477723	57477839	0.7986	0.5729	7	0.2257	0.00179	0.00644899
chr17	58799446	58799493	0.81	0.605	4	0.205	0.0093	0.00938526
chr17	59275521	59275614	0.5062	0.2925	8	0.2137	0.000652	0.00476132
chr17	59770309	59770378	0.7975	0.515	4	0.2825	0.001	0.00476132
chr17	59965777	59965854	0.9033	0.6378	9	0.2655	2.04e-07	1.92686e-06
chr17	60753218	60753377	0.6737	0.4587	8	0.215	0.0071	0.0089007
chr17	62718505	62718674	0.5614	0.3614	7	0.2	0.0057	0.00858528
chr18	811589	811626	0.9225	0.715	4	0.2075	0.0004	0.00344822
chr18	1449083	1449227	0.606	0.398	5	0.208	0.0007	0.00476132
chr18	2471160	2471300	0.8013	0.5413	8	0.26	0.00234	0.00733142
chr18	14012037	14012129	0.6722	0.4089	9	0.2633	0.00111	0.00525323
chr18	16938967	16939083	0.372	0.656	5	-0.284	0.00393	0.00789544
chr18	17987987	17988092	0.8933	0.6833	6	0.21	5.67e-05	0.000520969
chr18	45463092	45463211	0.1977	0.43	13	-0.2323	1.47e-06	1.3804e-05
chr18	45810783	45810945	0.6475	0.435	4	0.2125	0.006	0.00858528
chr18	48965280	48965367	0.795	0.55	4	0.245	0.0084	0.00910895
chr18	52861076	52861191	0.506	0.304	5	0.202	0.005	0.00830005
chrX	46989	47154	0.875	0.65	4	0.225	0.006	0.00858528
chrX	3994998	3995108	0.5183	0.3067	6	0.2116	0.002	0.00644899
chrX	8895580	8895649	0.755	0.5275	4	0.2275	0.00923	0.00932339
chrX	12743232	12743258	0.8675	0.645	4	0.2225	0.0024	0.00733142
chrX	20455015	20455154	0.728	0.51	5	0.218	0.0074	0.00896422
chrX	30674200	30674353	0.735	0.5233	6	0.2117	0.0086	0.00910895
chrX	35586362	35586551	0.3272	0.1233	18	0.2039	3.05e-08	2.89204e-07
chrX	49377709	49377770	0.582	0.314	5	0.268	0.000759	0.00476132
chrX	82692963	82693016	0.8271	0.5557	7	0.2714	0.00323	0.00784586
chrX	108012716	108012809	0.5983	0.3633	6	0.235	0.0014	0.00644899
chrX	112310925	112311084	0.344	0.141	30	0.203	2.03e-17	1.99308e-16
chrX	121598555	121598666	0.8025	0.5925	4	0.21	0.001	0.00476132
chrX	122062969	122063143	0.722	0.476	5	0.246	0.0097	0.00975195
chrX	124405057	124405175	0.1829	0.4207	14	-0.2378	2.51e-07	2.36963e-06
chrX	125213454	125213566	0.7775	0.57	4	0.2075	0.0006	0.00476132

## Sheet: Table S6
chr	start	end	average In-	average Post-	Numbers of CpGs	Diff	pvalue	adjust pvalue
chr1	1137122	1137267	0.695	0.425	4	0.27	0	0
chr1	1219829	1219980	0.7607	0.4973	15	0.2634	0.00144	0.00643905
chr1	1492606	1492721	0.504	0.232	20	0.272	9.74e-05	0.000890268
chr1	2300100	2300198	0.508	0.758	5	-0.25	0.0023	0.00733531
chr1	4431873	4431991	0.47	0.22	4	0.25	0.0029	0.00735898
chr1	6090105	6090214	0.4367	0.6867	6	-0.25	0.00666	0.00880639
chr1	6816713	6816851	0.4557	0.2314	7	0.2243	0.00277	0.00735898
chr1	6972094	6972317	0.55	0.3356	27	0.2144	3.3e-14	3.18349e-13
chr1	8678409	8678532	0.4875	0.2863	8	0.2012	0.0068	0.00880639
chr1	12269727	12269836	0.7075	0.4425	4	0.265	0.00702	0.00883126
chr1	101243872	101243978	0.61	0.826	5	-0.216	0.008	0.00896433
chr1	131036561	131036688	0.3478	0.1322	9	0.2156	0.00635	0.00880639
chr1	187727934	187728009	0.7933	0.588	15	0.2053	1.4e-05	0.000130672
chr1	250525167	250525348	0.7825	0.565	4	0.2175	0.007	0.00880639
chr1	260229768	260229896	0.445	0.2433	6	0.2017	0.000434	0.00375363
chr1	261898892	261899012	0.654	0.412	5	0.242	0.003	0.00735898
chr1	266080452	266080541	0.3825	0.1525	4	0.23	0.00186	0.00643905
chr1	268442226	268442390	0.538	0.3235	20	0.2145	6.8e-05	0.000624729
chr1	268976382	268976522	0.63	0.36	4	0.27	0.00289	0.00735898
chr1	271276365	271276454	0.404	0.188	5	0.216	0.00295	0.00735898
chr1	271848637	271848757	0.43	0.1789	9	0.2511	2.36e-07	2.24347e-06
chr1	273621169	273621301	0.599	0.36	10	0.239	2.45e-05	0.000227639
chr1	273716285	273716446	0.3842	0.0953	19	0.2889	5.76e-12	5.5501e-11
chr1	273830113	273830322	0.8208	0.5667	12	0.2541	0.00069	0.0047333
chr1	274126893	274127010	0.738	0.502	5	0.236	0	0
chr1	274217825	274217854	0.7925	0.5775	4	0.215	0.002	0.00643905
chr2	540501	540844	0.4167	0.2087	15	0.208	0.00359	0.00789728
chr2	1385787	1385977	0.5165	0.2712	17	0.2453	3.77e-10	3.62197e-09
chr2	1677163	1677313	0.49	0.265	4	0.225	0.0018	0.00643905
chr2	1885808	1885930	0.9217	0.68	6	0.2417	4.54e-06	4.26912e-05
chr2	2764823	2764926	0.5371	0.3043	7	0.2328	0.0071	0.00892427
chr2	2920145	2920283	0.555	0.2817	6	0.2733	0.002	0.00643905
chr2	3182278	3182325	0.4	0.665	4	-0.265	0.0006	0.0047333
chr2	5085830	5085949	0.61	0.3775	16	0.2325	0.000898	0.0047333
chr2	6517266	6517364	0.4067	0.6267	9	-0.22	0.0088	0.00910245
chr2	39867092	39867162	0.68	0.432	5	0.248	0.0011	0.00517778
chr2	44250250	44250360	0.6271	0.21	7	0.4171	1.22e-08	1.16711e-07
chr2	62174673	62174840	0.57	0.2623	13	0.3077	1.14e-05	0.00010656
chr2	69770588	69770741	0.6033	0.3033	6	0.3	0.0062	0.00880639
chr2	71677210	71677311	0.746	0.532	5	0.214	0.007	0.00880639
chr2	75005336	75005514	0.5062	0.295	8	0.2112	0.0028	0.00735898
chr2	76396132	76396259	0.66	0.3643	7	0.2957	0.00676	0.00880639
chr2	80842851	80842915	0.57	0.2525	4	0.3175	0.0052	0.00858237
chr2	137820738	137820888	0.356	0.154	5	0.202	0.0066	0.00880639
chr2	138273490	138273583	0.754	0.516	5	0.238	0.0083	0.00910245
chr2	149751464	149751534	0.4443	0.6957	7	-0.2514	7.33e-07	6.94217e-06
chr2	151458269	151458371	0.535	0.313	10	0.222	3.09e-06	2.91041e-05
chr3	154474	154711	0.5525	0.3369	16	0.2156	0.000653	0.0047333
chr3	408479	408594	0.7712	0.5663	8	0.2049	0.0017	0.00643905
chr3	440469	440540	0.9175	0.585	4	0.3325	0.0057	0.00858237
chr3	685722	685905	0.4413	0.2227	15	0.2186	1.49e-06	1.40802e-05
chr3	835199	835298	0.84	0.6371	7	0.2029	0.00155	0.00643905
chr3	1222018	1222166	0.2711	0.5147	19	-0.2436	7.19e-05	0.000660136
chr3	1450465	1450579	0.5989	0.3933	18	0.2056	0.00108	0.00510396
chr3	2129914	2130037	0.2517	0.5872	18	-0.3355	3.44e-08	3.28566e-07
chr3	2788003	2788042	0.548	0.338	5	0.21	0.000866	0.0047333
chr3	3152099	3152207	0.8967	0.6278	9	0.2689	6.75e-05	0.000620383
chr3	3273436	3273576	0.9055	0.6973	11	0.2082	0.0022	0.0070387
chr3	3279158	3279293	0.705	0.5	4	0.205	0.003	0.00735898
chr3	3417656	3417795	0.7318	0.4982	11	0.2336	0.0006	0.0047333
chr3	3821374	3821420	0.81	0.47	4	0.34	0.00623	0.00880639
chr3	4362826	4362919	0.4825	0.27	8	0.2125	2.98e-11	2.86827e-10
chr3	4613476	4613584	0.435	0.23	10	0.205	0.000604	0.0047333
chr3	5369149	5369293	0.77	0.5212	8	0.2488	0.0035	0.00789728
chr3	7666886	7667034	0.6029	0.8043	7	-0.2014	0.005	0.00828891
chr3	8836390	8836473	0.922	0.694	5	0.228	0.0064	0.00880639
chr3	8932116	8932206	0.7667	0.4867	6	0.28	0.0082	0.00910245
chr3	9383713	9383829	0.7157	0.4929	14	0.2228	0.000122	0.00110186
chr3	9558842	9558977	0.535	0.3175	8	0.2175	0.000263	0.00232785
chr3	11461094	11461175	0.29	0.548	5	-0.258	0.005	0.00828891
chr3	17800662	17800790	0.43	0.2275	4	0.2025	0.007	0.00880639
chr3	30653909	30654005	0.735	0.52	6	0.215	0.0085	0.00910245
chr3	33925073	33925157	0.8814	0.67	7	0.2114	0.0009	0.0047333
chr3	36259695	36259820	0.725	0.51	6	0.215	0.0029	0.00735898
chr3	38263548	38263734	0.5089	0.3044	9	0.2045	0.0007	0.0047333
chr3	39867126	39867210	0.522	0.31	5	0.212	0.0019	0.00643905
chr3	40728345	40728403	0.26	0.06	4	0.2	0.000109	0.000986703
chr3	41867604	41867650	0.835	0.6175	4	0.2175	0.0013	0.0060605
chr3	46216391	46216490	0.671	0.327	10	0.344	1.08e-09	1.03629e-08
chr3	55806678	55806846	0.388	0.143	10	0.245	0.000121	0.00109309
chr3	69511985	69512133	0.5035	0.28	20	0.2235	1.08e-09	1.03629e-08
chr3	76875474	76875551	0.318	0.528	5	-0.21	0.0042	0.00826341
chr3	112302667	112302720	0.8925	0.6525	4	0.24	0.0006	0.0047333
chr3	112811939	112812065	0.4571	0.2071	7	0.25	0.00149	0.00643905
chr3	117577147	117577326	0.3456	0.1089	9	0.2367	1.08e-05	0.000100968
chr3	125048433	125048564	0.85	0.635	4	0.215	0.00943	0.00950107
chr3	126127324	126127359	0.5525	0.3525	4	0.2	0.0032	0.00780717
chr3	128813066	128813202	0.3865	0.1155	20	0.271	1.07e-13	1.03196e-12
chr3	131167613	131167711	0.4425	0.24	8	0.2025	0.00154	0.00643905
chr3	131236364	131236505	0.7875	0.55	4	0.2375	0.001	0.0047333
chr3	131783091	131783132	0.338	0.564	5	-0.226	0.0092	0.00928794
chr3	132333508	132333555	0.938	0.678	5	0.26	0.00183	0.00643905
chr4	1367077	1367225	0.5825	0.3775	4	0.205	0.005	0.00828891
chr4	2557349	2557510	0.839	0.629	10	0.21	0.00468	0.00828891
chr4	2871073	2871221	0.537	0.316	10	0.221	0.000466	0.00402342
chr4	3180679	3180802	0.755	0.5238	8	0.2312	0.000935	0.0047333
chr4	3379089	3379178	0.63	0.2783	6	0.3517	0.0092	0.00928794
chr4	4297718	4297789	0.7757	0.5157	7	0.26	0.00575	0.00858237
chr4	17837185	17837318	0.78	0.536	5	0.244	0.0002	0.00177971
chr4	40299163	40299263	0.6467	0.42	6	0.2267	0.0013	0.0060605
chr4	62769700	62769843	0.3666	0.1642	38	0.2024	1.53e-10	1.47042e-09
chr4	88154716	88154858	0.84	0.4175	4	0.4225	0.0051	0.00844176
chr4	94607744	94607877	0.48	0.2283	6	0.2517	0.000356	0.0031121
chr4	97953742	97953826	0.915	0.7133	6	0.2017	0.0043	0.00828891
chr4	98584920	98585075	0.555	0.35	4	0.205	0.001	0.0047333
chr4	110495020	110495064	0.7633	0.55	6	0.2133	0.0087	0.00910245
chr4	110622497	110622603	0.938	0.694	5	0.244	1.55e-06	1.46448e-05
chr4	125248242	125248348	0.3325	0.55	4	-0.2175	0.007	0.00880639
chr4	126985259	126985401	0.6967	0.45	6	0.2467	4.19e-05	0.000387082
chr4	128939247	128939299	0.78	0.535	4	0.245	0.000439	0.0037963
chr4	129081400	129081532	0.5414	0.3171	7	0.2243	0.0005	0.00427929
chr4	129773781	129773880	0.2033	0.4725	12	-0.2692	3.65e-08	3.48508e-07
chr4	130630163	130630252	0.3075	0.1075	4	0.2	0.000239	0.00211984
chr5	274617	274770	0.835	0.565	4	0.27	0.0015	0.00643905
chr5	885252	885405	0.57	0.3525	4	0.2175	0.0061	0.00871194
chr5	1208319	1208453	0.4358	0.2217	24	0.2141	4.34e-08	4.14252e-07
chr5	4428215	4428296	0.5875	0.37	4	0.2175	0.005	0.00828891
chr5	4477291	4477413	0.4677	0.2564	22	0.2113	1.04e-07	9.91111e-07
chr5	4749043	4749164	0.4886	0.7271	7	-0.2385	0.0002	0.00177971
chr5	4787568	4787653	0.845	0.535	4	0.31	0.003	0.00735898
chr5	6896321	6896450	0.4744	0.1664	36	0.308	3.58e-37	3.6011e-36
chr5	8966226	8966397	0.6333	0.4317	6	0.2016	0.001	0.0047333
chr5	11306012	11306131	0.7343	0.5129	7	0.2214	0.0011	0.00517778
chr5	15597453	15597655	0.8843	0.6386	7	0.2457	0.00689	0.00880639
chr5	17871752	17871870	0.6043	0.3957	7	0.2086	0.0002	0.00177971
chr5	46962757	46962851	0.7175	0.96	4	-0.2425	0.002	0.00643905
chr5	66405767	66405878	0.2825	0.515	4	-0.2325	0.006	0.00858237
chr5	67501275	67501475	0.502	0.272	15	0.23	2.64e-06	2.48922e-05
chr5	80547137	80547335	0.7275	0.4	4	0.3275	0.000837	0.0047333
chr5	85065485	85065545	0.67	0.46	4	0.21	0.0076	0.00896433
chr5	103300064	103300181	0.5525	0.23	4	0.3225	0.0085	0.00910245
chr6	247972	248153	0.5467	0.2917	6	0.255	0.00246	0.00735898
chr6	637552	637679	0.6042	0.3892	12	0.215	0.00328	0.00789728
chr6	2509536	2509652	0.49	0.2743	7	0.2157	0.0058	0.00858237
chr6	3628507	3628610	0.5183	0.2917	6	0.2266	0.0013	0.0060605
chr6	3655568	3655691	0.8886	0.6371	7	0.2515	0.0042	0.00826341
chr6	3656563	3656699	0.3936	0.1718	11	0.2218	4.43e-05	0.000408925
chr6	3803539	3803647	0.8331	0.5169	13	0.3162	7.34e-11	7.06066e-10
chr6	3973248	3973410	0.5582	0.3359	17	0.2223	5.35e-09	5.12362e-08
chr6	6864175	6864192	0.354	0.132	5	0.222	1.65e-05	0.000153719
chr6	18676100	18676206	0.6014	0.3571	7	0.2443	0.0041	0.00808219
chr6	47298807	47298905	0.8167	0.5222	9	0.2945	1.16e-05	0.000108412
chr6	48132933	48133099	0.629	0.377	10	0.252	0.000262	0.00231918
chr6	53280995	53281096	0.5375	0.3175	4	0.22	0.0058	0.00858237
chr6	64720550	64720784	0.8167	0.6133	6	0.2034	0.006	0.00858237
chr6	65029324	65029654	0.6733	0.435	6	0.2383	0.0047	0.00828891
chr6	65094633	65094719	0.43	0.655	4	-0.225	0.007	0.00880639
chr6	75224364	75224474	0.47	0.7625	4	-0.2925	0.002	0.00643905
chr6	76980756	76980845	0.38	0.665	4	-0.285	0.004	0.00789728
chr6	77344155	77344214	0.3625	0.615	4	-0.2525	0.00233	0.00735898
chr6	77416546	77416680	0.4917	0.73	6	-0.2383	0.004	0.00789728
chr6	79420403	79420470	0.92	0.605	4	0.315	0.0052	0.00858237
chr6	82045176	82045461	0.7618	0.5282	22	0.2336	1.57e-05	0.000146313
chr6	83744763	83744918	0.84	0.595	4	0.245	0.0081	0.00906549
chr6	95492384	95492477	0.31	0.105	4	0.205	0.005	0.00828891
chr6	99504443	99504529	0.56	0.315	4	0.245	0.00558	0.00858237
chr6	110177249	110177324	0.545	0.32	4	0.225	0.0004	0.00346401
chr6	127712782	127712912	0.9694	0.7324	17	0.237	6.42e-23	6.45557e-22
chr6	157850786	157850835	0.5575	0.355	4	0.2025	0.0038	0.00789728
chr6	165769536	165769621	0.615	0.3667	6	0.2483	1.4e-05	0.000130672
chr6	165998789	165998886	0.92	0.72	5	0.2	0.00459	0.00828891
chr6	167330765	167330900	0.5231	0.2869	16	0.2362	2.04e-07	1.93975e-06
chr6	168613128	168613248	0.49	0.2844	9	0.2056	0.0044	0.00828891
chr7	2223783	2223855	0.58	0.3175	4	0.2625	0.01	0.01
chr7	2309563	2309792	0.5465	0.2685	40	0.278	9.62e-10	9.23375e-09
chr7	3447340	3447445	0.8283	0.6067	6	0.2216	0.0065	0.00880639
chr7	3726598	3726701	0.4475	0.1875	4	0.26	0.0061	0.00871194
chr7	4571035	4571054	0.522	0.32	5	0.202	0.0013	0.0060605
chr7	10447674	10447814	0.544	0.301	10	0.243	4.44e-05	0.000409815
chr7	10867879	10868089	0.65	0.4007	14	0.2493	1.25e-07	1.19065e-06
chr7	11256694	11256788	0.948	0.682	5	0.266	0.003	0.00735898
chr7	24148525	24148943	0.4266	0.2178	64	0.2088	2.99e-20	3.00604e-19
chr7	26629686	26629780	0.868	0.662	5	0.206	0.002	0.00643905
chr7	27364112	27364238	0.5067	0.15	6	0.3567	2.85e-05	0.000264419
chr7	34626612	34626716	0.64	0.435	4	0.205	0.006	0.00858237
chr7	91187403	91187535	0.721	0.519	10	0.202	0.007	0.00880639
chr7	112349110	112349272	0.58	0.1983	6	0.3817	0.000239	0.00211984
chr7	114089996	114090052	0.4775	0.8	4	-0.3225	0.0052	0.00858237
chr7	117609216	117609298	0.216	0.476	5	-0.26	1.32e-05	0.000123245
chr7	121051698	121051782	0.665	0.8675	4	-0.2025	0.006	0.00858237
chr7	121081033	121081190	0.67	0.4067	6	0.2633	0.006	0.00858237
chr7	121210512	121210649	0.6267	0.8417	6	-0.215	0.0089	0.00910245
chr8	221000	221109	0.5379	0.2793	14	0.2586	2.74e-06	2.58329e-05
chr8	321051	321144	0.5145	0.2609	11	0.2536	2.03e-05	0.000188829
chr8	569503	569636	0.782	0.578	5	0.204	0.008	0.00896433
chr8	993944	994006	0.556	0.354	5	0.202	0.0027	0.00735898
chr8	1065753	1065885	0.5789	0.2967	9	0.2822	1.32e-05	0.000123245
chr8	3707405	3707471	0.332	0.1	5	0.232	0.00581	0.00858237
chr8	77401699	77401761	0.6075	0.4	4	0.2075	0.007	0.00880639
chr8	135898008	135898203	0.5508	0.3446	13	0.2062	0.0061	0.00871194
chr9	679850	679960	0.8617	0.6583	6	0.2034	0.0048	0.00828891
chr9	984471	984790	0.7012	0.4744	25	0.2268	8.24e-06	7.71736e-05
chr9	1263902	1263949	0.5175	0.3125	4	0.205	0.005	0.00828891
chr9	7331734	7331779	0.5075	0.2725	4	0.235	0.0045	0.00828891
chr9	9017104	9017188	0.61	0.378	5	0.232	0.0064	0.00880639
chr9	10824214	10824383	0.6189	0.4144	9	0.2045	0.0043	0.00828891
chr9	25424457	25424541	0.654	0.298	5	0.356	0.00552	0.00858237
chr9	41705248	41705381	0.4375	0.2162	8	0.2213	0.0012	0.0056215
chr9	42950449	42950533	0.7	0.4925	4	0.2075	0.008	0.00896433
chr9	54263835	54263908	0.7371	0.4814	7	0.2557	0.000348	0.00304333
chr9	55661278	55661357	0.714	0.494	5	0.22	0.000855	0.0047333
chr9	102802513	102802618	0.865	0.655	4	0.21	0.004	0.00789728
chr9	122486904	122486979	0.8417	0.6267	6	0.215	0.007	0.00880639
chr9	130994424	130994616	0.9	0.6917	6	0.2083	0.0041	0.00808219
chr9	133305180	133305301	0.3	0.0675	4	0.2325	0.00443	0.00828891
chr9	136937865	136938005	0.7375	0.4375	4	0.3	0.0031	0.00758352
chr10	7294553	7294660	0.45	0.1717	6	0.2783	0.000128	0.00115505
chr10	10269403	10269538	0.3244	0.1069	16	0.2175	6.69e-09	6.40531e-08
chr10	10271264	10271468	0.563	0.255	10	0.308	0.000772	0.0047333
chr10	10274363	10274540	0.3467	0.0917	6	0.255	0.00736	0.00896433
chr10	18195545	18195696	0.925	0.7133	12	0.2117	2.75e-05	0.000255265
chr10	23495275	23495309	0.645	0.425	4	0.22	0.0003	0.00263038
chr10	28407033	28407113	0.8375	0.6375	4	0.2	0.004	0.00789728
chr10	40695060	40695168	0.58	0.2825	4	0.2975	0.0029	0.00735898
chr10	43675823	43675989	0.75	0.525	4	0.225	0.0071	0.00892427
chr10	56817152	56817204	0.684	0.448	5	0.236	0.00352	0.00789728
chr10	57959165	57959305	0.55	0.21	5	0.34	0.0015	0.00643905
chr10	62883012	62883162	0.35	0.565	4	-0.215	0.0043	0.00828891
chr10	64049166	64049302	0.7	0.4825	4	0.2175	0.0012	0.0056215
chr10	64852672	64852787	0.7667	0.5167	6	0.25	0.0037	0.00789728
chr10	65122821	65122857	0.9133	0.6867	6	0.2266	0.009	0.00910245
chr10	65364080	65364195	0.8033	0.5633	6	0.24	0.00589	0.00858237
chr10	65421354	65421496	0.4912	0.2687	8	0.2225	0.0074	0.00896433
chr10	69082068	69082166	0.9525	0.75	4	0.2025	0.0049	0.00828891
chr11	1125325	1125454	0.6414	0.3843	7	0.2571	0.00427	0.00828891
chr11	1874445	1874601	0.5891	0.3864	11	0.2027	0.0039	0.00789728
chr11	4464882	4464972	0.714	0.502	5	0.212	0.0013	0.0060605
chr11	8753562	8753670	0.9433	0.6433	9	0.3	1.93e-09	1.85019e-08
chr11	19061615	19061704	0.715	0.4888	8	0.2262	0.000354	0.00309533
chr11	25706458	25706558	0.4623	0.2585	13	0.2038	4.09e-15	3.94792e-14
chr11	47645904	47645983	0.8375	0.5575	4	0.28	0.002	0.00643905
chr11	75455541	75455678	0.8163	0.5813	8	0.235	0.00617	0.00880639
chr11	76932993	76933146	0.4475	0.235	4	0.2125	0.0089	0.00910245
chr11	78391064	78391193	0.9487	0.7312	8	0.2175	1.44e-06	1.361e-05
chr11	78783073	78783164	0.9333	0.6833	6	0.25	0.00192	0.00643905
chr12	309461	309514	0.4883	0.6983	6	-0.21	0.006	0.00858237
chr12	394706	395355	0.7916	0.5102	50	0.2814	4.19e-17	4.13314e-16
chr12	460255	460354	0.5967	0.36	6	0.2367	0.00483	0.00828891
chr12	824502	824605	0.918	0.691	10	0.227	4.32e-05	0.000398867
chr12	1928194	1928272	0.85	0.6025	4	0.2475	0.0056	0.00858237
chr12	3724771	3724993	0.6444	0.3856	9	0.2588	0.00207	0.00666049
chr12	4544422	4544557	0.9	0.615	4	0.285	0.0016	0.00643905
chr12	5305471	5305514	0.916	0.71	5	0.206	0.00227	0.00726023
chr12	5588501	5588631	0.3693	0.115	14	0.2543	9.34e-11	8.98228e-10
chr12	7284017	7284228	0.762	0.518	5	0.244	0.0035	0.00789728
chr12	7430370	7430493	0.4242	0.2225	12	0.2017	0.0078	0.00896433
chr12	26111831	26111998	0.445	0.225	4	0.22	0.002	0.00643905
chr12	26386940	26387027	0.3983	0.1917	6	0.2066	0.000789	0.0047333
chr12	33887169	33887297	0.8375	0.6375	8	0.2	0.0004	0.00346401
chr12	45089789	45089848	0.645	0.435	4	0.21	0.0071	0.00892427
chr12	46996511	46996599	0.506	0.306	5	0.2	0.006	0.00858237
chr12	50643655	50643768	0.58	0.3556	9	0.2244	0.00707	0.00889368
chr12	51798814	51798906	0.48	0.2625	4	0.2175	0.004	0.00789728
chr12	52111072	52111200	0.4578	0.2489	9	0.2089	0.00143	0.00643905
chr12	53730863	53730965	0.7967	0.5417	6	0.255	0.000674	0.0047333
chr12	54821161	54821276	0.355	0.135	4	0.22	0.00699	0.00880639
chr12	54864150	54864277	0.652	0.432	5	0.22	1.77636e-17	1.76714e-16
chr12	58053898	58053992	0.8925	0.6875	4	0.205	0.003	0.00735898
chr12	59842911	59843026	0.956	0.622	5	0.334	0.0072	0.00896433
chr12	61192969	61193141	0.3417	0.0675	12	0.2742	1.1e-14	1.06143e-13
chr13	68638920	68638970	0.9467	0.6383	6	0.3084	0.00775	0.00896433
chr13	204712568	204712632	0.2983	0.69	6	-0.3917	0.00103	0.00487268
chr13	205605793	205605841	0.7883	0.5717	6	0.2166	0.000338	0.00295678
chr13	206489175	206489287	0.7117	0.4633	6	0.2484	0.0077	0.00896433
chr13	207075790	207075917	0.4325	0.1425	12	0.29	9.92e-10	9.52091e-09
chr13	207289224	207289320	0.7063	0.5038	8	0.2025	0.0071	0.00892427
chr13	207513194	207513275	0.7457	0.5443	7	0.2014	0.0018	0.00643905
chr13	207517149	207517262	0.9	0.6927	11	0.2073	0.0089	0.00910245
chr13	207620234	207620384	0.5988	0.3969	16	0.2019	9.52e-07	9.0096e-06
chr13	207993204	207993379	0.9125	0.6475	4	0.265	0.002	0.00643905
chr13	208272775	208272876	0.9173	0.6809	11	0.2364	2.53e-08	2.41749e-07
chr14	6308196	6308234	0.868	0.658	5	0.21	0.0093	0.00937973
chr14	7894289	7894434	0.6444	0.8522	9	-0.2078	0.006	0.00858237
chr14	9866459	9866547	0.9275	0.6625	4	0.265	0.001	0.0047333
chr14	10056259	10056526	0.5875	0.3875	8	0.2	0.0037	0.00789728
chr14	12170145	12170285	0.655	0.3425	4	0.3125	0.0026	0.00735898
chr14	51282160	51282228	0.425	0.2033	6	0.2217	0.00502	0.00832159
chr14	59459498	59459595	0.7267	0.5217	6	0.205	0.0009	0.0047333
chr14	133699345	133699450	0.92	0.705	6	0.215	0.0036	0.00789728
chr14	137242874	137242990	0.84	0.625	4	0.215	0.008	0.00896433
chr14	138999732	138999817	0.7025	0.48	4	0.2225	0.002	0.00643905
chr14	139124096	139124178	0.664	0.414	5	0.25	0.000445	0.00384645
chr14	139134581	139134624	0.954	0.714	5	0.24	0.000506	0.00432838
chr14	139232861	139232932	0.785	0.575	4	0.21	0.0048	0.00828891
chr14	140714772	140714859	0.915	0.6533	6	0.2617	0.000388	0.00338694
chr14	140811501	140811565	0.812	0.572	5	0.24	0.00255	0.00735898
chr14	140916122	140916184	0.92	0.705	4	0.215	0.0065	0.00880639
chr14	141181791	141181908	0.8433	0.5783	6	0.265	0.00494	0.00828891
chr14	141206275	141206412	0.595	0.3517	12	0.2433	9.12e-09	8.72899e-08
chr14	141498978	141499121	0.7167	0.475	6	0.2417	0.0004	0.00346401
chr15	46994265	46994445	0.3142	0.0933	12	0.2209	7.12e-05	0.000653813
chr15	104052671	104052768	0.535	0.2917	6	0.2433	0.0027	0.00735898
chr15	121506474	121506593	0.5983	0.3983	6	0.2	0.0082	0.00910245
chr15	121582171	121582298	0.7433	0.5278	9	0.2155	0.00126	0.00589752
chr15	128304804	128304900	0.6733	0.4678	9	0.2055	0.004	0.00789728
chr15	132882237	132882391	0.4167	0.2067	15	0.21	0.00616	0.00879687
chr15	133872089	133872149	0.9	0.67	4	0.23	0.0051	0.00844176
chr15	135052203	135052303	0.6414	0.3229	7	0.3185	0.00014	0.00126215
chr15	140187483	140187623	0.6844	0.4778	9	0.2066	0.0074	0.00896433
chr15	140252029	140252181	0.455	0.214	10	0.241	5.51e-06	5.17573e-05
chr15	140281224	140281280	0.6267	0.4267	6	0.2	0.003	0.00735898
chr15	140307792	140307892	0.585	0.792	20	-0.207	0.002	0.00643905
chr16	24070870	24071005	0.4375	0.68	4	-0.2425	0.009	0.00910245
chr16	54970029	54970214	0.61	0.37	6	0.24	0.0086	0.00910245
chr16	74664638	74664708	0.378	0.146	5	0.232	0.00498	0.00828891
chr16	76146066	76146183	0.77	0.535	6	0.235	0.0097	0.0097493
chr16	76618868	76618974	0.7	0.36	4	0.34	0.002	0.00643905
chr16	78261514	78261551	0.746	0.458	5	0.288	0.00198	0.00643905
chr16	79693270	79693399	0.7	0.495	4	0.205	0.007	0.00880639
chr17	28240616	28240736	0.798	0.596	5	0.202	0.00171	0.00643905
chr17	28427511	28427529	0.5275	0.305	4	0.2225	0.003	0.00735898
chr17	36118552	36118685	0.4362	0.6388	8	-0.2026	0.0029	0.00735898
chr17	46829531	46829594	0.3517	0.1	6	0.2517	6.71e-05	0.000616855
chr17	47631343	47631478	0.3283	0.1217	6	0.2066	0.0013	0.0060605
chr17	48895280	48895492	0.764	0.56	5	0.204	0.009	0.00910245
chr17	49348978	49349042	0.92	0.69	5	0.23	0.000106	0.000959925
chr17	50331992	50332028	0.71	0.49	4	0.22	0.002	0.00643905
chr17	58996750	58996873	0.408	0.138	5	0.27	6.84e-06	6.41558e-05
chr17	58998004	58998122	0.5244	0.2911	18	0.2333	1.64e-15	1.5833e-14
chr17	59275521	59275614	0.53	0.2925	8	0.2375	0.000117	0.0010577
chr17	59770309	59770378	0.835	0.515	4	0.32	0.009	0.00910245
chr17	59965777	59965854	0.9178	0.6378	9	0.28	6.85e-10	6.57662e-09
chr17	60753218	60753377	0.6837	0.4587	8	0.225	0.0022	0.0070387
chr17	61448071	61448192	0.8967	0.6611	9	0.2356	5.64e-06	5.29741e-05
chr17	62718505	62718674	0.57	0.3614	7	0.2086	0.0065	0.00880639
chr18	811589	811626	0.9375	0.715	4	0.2225	0.0081	0.00906549
chr18	1449083	1449227	0.606	0.398	5	0.208	0.0047	0.00828891
chr18	1998692	1998746	0.604	0.39	5	0.214	0.00535	0.00858237
chr18	2494745	2494896	0.7275	0.5225	4	0.205	0.002	0.00643905
chr18	10775659	10775789	0.3828	0.7083	18	-0.3255	5.14e-15	4.96103e-14
chr18	14012037	14012129	0.6944	0.4089	9	0.2855	0.000222	0.0019718
chr18	16938967	16939083	0.44	0.656	5	-0.216	0.005	0.00828891
chr18	45434575	45434710	0.2433	0.49	12	-0.2467	0.000341	0.00298257
chr18	45810783	45810945	0.645	0.435	4	0.21	0	0
chr18	46533357	46533460	0.6125	0.315	4	0.2975	0.0018	0.00643905
chr18	48605373	48605481	0.5294	0.2944	16	0.235	2.01e-07	1.9117e-06
chr18	48721719	48721809	0.626	0.849	10	-0.223	0.0015	0.00643905
chr18	52900050	52900151	0.5175	0.2662	8	0.2513	2.23e-05	0.000207265
chr18	55458661	55458838	0.7586	0.5529	7	0.2057	0.006	0.00858237
chrX	8895580	8895649	0.815	0.5275	4	0.2875	0.00431	0.00828891
chrX	37169162	37169425	0.5787	0.3731	16	0.2056	0.000202	0.00179708
chrX	41257099	41257231	0.7386	0.5386	7	0.2	0.0019	0.00643905
chrX	43181155	43181239	0.84	0.632	5	0.208	0.0011	0.00517778
chrX	57261026	57261094	0.885	0.67	4	0.215	0.0065	0.00880639
chrX	82692963	82693016	0.79	0.5557	7	0.2343	0.0038	0.00789728
chrX	90972158	90972317	0.446	0.218	5	0.228	0.0084	0.00910245
chrX	97753685	97753783	0.6125	0.3925	4	0.22	0.0065	0.00880639
chrX	110380220	110380371	0.545	0.2625	8	0.2825	2.82e-06	2.65784e-05
chrX	110444249	110444431	0.3467	0.1389	9	0.2078	5.49e-07	5.20468e-06
chrX	113564543	113564614	0.8075	0.605	4	0.2025	0.0012	0.0056215
chrX	123403930	123404069	0.725	0.505	4	0.22	0.001	0.0047333
chrX	124435634	124435710	0.85	0.64	4	0.21	0.0013	0.0060605
chrX	124937433	124937530	0.4455	0.2245	11	0.221	4.8e-07	4.5528e-06

## Sheet: Table S7
Samples	Total	Unique	Mutiple	Unalignment	Unique mapping	Bisulfite conversion rates
Pre_1_O	31672388	24329917	2433597	4908874	0.768	0.994645
Pre_2_O	38627196	29201833	2410305	7015058	0.756	0.994501
Pre_3_O	37243802	27658857	2792214	6792731	0.743	0.9941
In_1_O	37558235	26675146	4172971	6710118	0.71	0.994167
In_2_O	27658998	20221989	2538084	4898925	0.731	0.994245
In_3_O	34285241	26095990	2666398	5522853	0.761	0.994363
Post_1_O	27731999	20140738	2629791	4961470	0.726	0.994825
Post_2_O	28402345	19872928	3120966	5408451	0.7	0.994164
Post_3_O	28214105	20142211	2528892	5543002	0.714	0.994639
